# Supplementary material for: (R)-N-(Biphenyl-4-yl)-tert-butane­sulfinamide
Source: Acta Crystallogr Sect E Struct Rep Online. 2012 Apr 13;68(Pt 5):o1389. doi: 10.1107/S1600536812015127 (PMC3344516; doi:10.1107/S1600536812015127)
Supplement: Supplementary file 1 [file e-68-o1389-sup1.cif]

##############################################################################
#                                                                            #
# This CIF contains the data in a paper accepted for publication in          #
# Acta Crystallographica Section E. It conforms to the requirements of       #
# Notes for Authors for Acta Crystallographica Section E, and has been       #
# peer reviewed under the auspices of the IUCr Commission on Journals.       #
#                                                                            #
# Full details of the Crystallographic Information File format               #
# are given in the paper "The Crystallographic Information File (CIF):       #
# a New Standard Archive File for Crystallography" by S. R. Hall, F. H.      #
# Allen and I. D. Brown [Acta Cryst. (1991), A47, 655-685].                  #
#                                                                            #
# The current version of the core CIF dictionary is obtainable from          #
# ftp://ftp.iucr.org/pub/cif_core.dic.                                       #
#                                                                            #
# Software is freely available for graphical display of the structure(s)     #
# in this CIF. For information consult the CIF software page                 #
# http://www.iucr.org/resources/cif/software.                                #
#                                                                            #
# This file may be used for bona fide research purposes within the           #
# scientific community so long as proper attribution is given to the journal # 
# article from which it was obtained.                                        #
#                                                                            #
##############################################################################
data_I
_audit_creation_method
;
Olex2 1.1
(compiled 2011.11.01 svn.r2039, GUI svn.r3906)
;
_chemical_name_systematic
;
(<i>R</i>)-<i>N</i>-(Biphenyl-4-yl)-<i>tert</i>-butanesulfinamide
;
_chemical_name_common     ?
_chemical_formula_moiety     'C16 H19 N O S'
_chemical_formula_sum     'C16 H19 N O S'
_chemical_formula_iupac     'C16 H19 N O S'
_chemical_formula_weight     273.38
_chemical_melting_point     427
_symmetry_space_group_name_H-M     'P 21 21 21'
_symmetry_space_group_name_Hall     'P 2ac 2ab'
_space_group_crystal_system     orthorhombic
loop_
    _symmetry_equiv_pos_as_xyz
    'x, y, z'
    '-x+1/2, -y, z+1/2'
    'x+1/2, -y+1/2, -z'
    '-x, y+1/2, -z+1/2'
_cell_length_a     9.3588(5)
_cell_length_b     11.9452(5)
_cell_length_c     13.3136(7)
_cell_angle_alpha     90.00
_cell_angle_beta     90.00
_cell_angle_gamma     90.00
_cell_volume     1488.36(12)
_cell_formula_units_Z     4
_cell_measurement_reflns_used     1425
_cell_measurement_theta_min     3.0540
_cell_measurement_theta_max     28.8807
_cell_measurement_temperature     293(2)
_exptl_crystal_description     block
_exptl_crystal_colour     colourless
_exptl_crystal_size_max     0.43
_exptl_crystal_size_mid     0.41
_exptl_crystal_size_min     0.40
_exptl_crystal_density_diffrn     1.220
_exptl_crystal_density_meas     ?
_exptl_crystal_density_method     'not measured'
_exptl_crystal_F_000     584
_exptl_absorpt_coefficient_mu     0.210
_exptl_absorpt_correction_type     multi-scan
_exptl_absorpt_process_details
;
(CrysAlis PRO; Oxford Diffraction, 2010)
;
_exptl_absorpt_correction_T_min     0.98776
_exptl_absorpt_correction_T_max     1.00000
_exptl_special_details     ?
_diffrn_ambient_temperature     293.15
_diffrn_radiation_type     'Mo K\a'
_diffrn_radiation_wavelength     0.7107
_diffrn_radiation_monochromator     graphite
_diffrn_measurement_device_type     'Oxford Diffraction Xcalibur Eos'
_diffrn_measurement_method     '\w scans'
_diffrn_detector_area_resol_mean     16.0874
_diffrn_reflns_number     3983
_diffrn_reflns_av_R_equivalents     0.0194
_diffrn_reflns_theta_min     3.06
_diffrn_reflns_theta_max     26.37
_diffrn_reflns_theta_full     26.37
_diffrn_measured_fraction_theta_max     0.998
_diffrn_measured_fraction_theta_full     0.998
_diffrn_reflns_limit_h_min     -11
_diffrn_reflns_limit_h_max     5
_diffrn_reflns_limit_k_min     -7
_diffrn_reflns_limit_k_max     14
_diffrn_reflns_limit_l_min     -16
_diffrn_reflns_limit_l_max     16
_diffrn_standards_number     ?
_diffrn_standards_interval_count     ?
_diffrn_standards_interval_time     ?
_diffrn_standards_decay_%     ?
_refine_special_details
;
Refinement of <i>F</i>^2^ against ALL reflections. The weighted <i>R</i>-factor
<i>wR</i> and goodness of fit <i>S</i> are based on <i>F</i>^2^, conventional
<i>R</i>-factors <i>R</i> are based on <i>F</i>, with <i>F</i> set to zero for
negative <i>F</i>^2^. The threshold expression of <i>F</i>^2^ >
\s(<i>F</i>^2^) is used only for calculating <i>R</i>-factors(gt) <i>etc</i>.
and is not relevant to the choice of reflections for refinement.
<i>R</i>-factors based on <i>F</i>^2^ are statistically about twice as large
as those based on <i>F</i>, and <i>R</i>- factors based on ALL data will be
even larger.
;
_reflns_number_total     2766
_reflns_number_gt     2325
_reflns_threshold_expression     I>2sigma(I)
_refine_ls_structure_factor_coef     Fsqd
_refine_ls_matrix_type     full
_refine_ls_R_factor_all     0.0600
_refine_ls_R_factor_gt     0.0470
_refine_ls_wR_factor_gt     0.0880
_refine_ls_wR_factor_ref     0.0973
_refine_ls_goodness_of_fit_ref     1.060
_refine_ls_restrained_S_all     1.060
_refine_ls_number_reflns     2766
_refine_ls_number_parameters     175
_refine_ls_number_restraints     0
_refine_ls_hydrogen_treatment     constr
_refine_ls_weighting_scheme     calc
_refine_ls_weighting_details
         'calc w=1/[\s^2^(Fo^2^)+(0.0358P)^2^+0.0448P] where P=(Fo^2^+2Fc^2^)/3'
_atom_sites_solution_hydrogens     geom
_atom_sites_solution_primary     direct
_atom_sites_solution_secondary     difmap
_refine_ls_shift/su_max     0.000
_refine_ls_shift/su_mean     0.000
_refine_diff_density_max     0.193
_refine_diff_density_min     -0.222
_refine_ls_extinction_method     none
_refine_ls_extinction_coef     ?
_refine_ls_abs_structure_details
;
assigned from the known absolute structure of the
(<i>R</i>)-tert-butanesulfinamide starting material; the Flack (1983)
parameter is consistent with this assignment, 1017 Friedel pairs
;
_refine_ls_abs_structure_Flack     0.03(10)
loop_
    _atom_type_symbol
    _atom_type_description
    _atom_type_scat_dispersion_real
    _atom_type_scat_dispersion_imag
    _atom_type_scat_source
    'C' 'C' 0.0033 0.0016
                         'International Tables Vol C Tables 4.2.6.8 and 6.1.1.4'
    'H' 'H' 0.0000 0.0000
                         'International Tables Vol C Tables 4.2.6.8 and 6.1.1.4'
    'N' 'N' 0.0061 0.0033
                         'International Tables Vol C Tables 4.2.6.8 and 6.1.1.4'
    'O' 'O' 0.0106 0.0060
                         'International Tables Vol C Tables 4.2.6.8 and 6.1.1.4'
    'S' 'S' 0.1246 0.1234
                         'International Tables Vol C Tables 4.2.6.8 and 6.1.1.4'
_computing_data_collection     'CrysAlis PRO (Oxford Diffraction, 2010)'
_computing_cell_refinement     'CrysAlis PRO (Oxford Diffraction, 2010)'
_computing_data_reduction     'CrysAlis PRO (Oxford Diffraction, 2010)'
_computing_structure_solution     'SHELXS97 (Sheldrick, 2008)'
_computing_structure_refinement     'SHELXL97 (Sheldrick, 2008)'
_computing_molecular_graphics     'OLEX2 (Dolomanov <i>et al.</i>, 2009)'
_computing_publication_material     'OLEX2 (Dolomanov <i>et al.</i>, 2009)'
loop_
    _atom_site_type_symbol
    _atom_site_label
    _atom_site_fract_x
    _atom_site_fract_y
    _atom_site_fract_z
    _atom_site_U_iso_or_equiv
    _atom_site_adp_type
    _atom_site_calc_flag
    _atom_site_refinement_flags
    _atom_site_occupancy
    _atom_site_symmetry_multiplicity
    _atom_site_disorder_assembly
    _atom_site_disorder_group
    S S1 -0.15256(8) -0.31264(5) -0.40407(5) 0.04256(19) Uani d . 1 1 . .
    O O1 -0.2124(3) -0.22979(16) -0.47627(16) 0.0639(7) Uani d . 1 1 . .
    N N1 -0.0065(3) -0.36901(17) -0.45167(18) 0.0488(7) Uani d . 1 1 . .
    H H1 0.0702 -0.3294 -0.4536 0.059 Uiso calc R 1 1 . .
    C C1 -0.0021(3) -0.4790(2) -0.48927(19) 0.0355(6) Uani d . 1 1 . .
    C C2 -0.1153(3) -0.5532(2) -0.4810(2) 0.0415(7) Uani d . 1 1 . .
    H H2 -0.1987 -0.5318 -0.4482 0.050 Uiso calc R 1 1 . .
    C C3 -0.1032(3) -0.6600(2) -0.5220(2) 0.0400(7) Uani d . 1 1 . .
    H H3 -0.1801 -0.7090 -0.5166 0.048 Uiso calc R 1 1 . .
    C C4 0.0197(3) -0.6959(2) -0.57082(17) 0.0357(6) Uani d . 1 1 . .
    C C5 0.1315(3) -0.6196(2) -0.5777(2) 0.0395(6) Uani d . 1 1 . .
    H H5 0.2149 -0.6404 -0.6107 0.047 Uiso calc R 1 1 . .
    C C6 0.1217(3) -0.5131(2) -0.5366(2) 0.0423(7) Uani d . 1 1 . .
    H H6 0.1990 -0.4644 -0.5410 0.051 Uiso calc R 1 1 . .
    C C7 0.0310(3) -0.8089(2) -0.61585(18) 0.0377(6) Uani d . 1 1 . .
    C C8 -0.0253(3) -0.9024(2) -0.5693(2) 0.0476(8) Uani d . 1 1 . .
    H H8 -0.0694 -0.8944 -0.5071 0.057 Uiso calc R 1 1 . .
    C C9 -0.0181(4) -1.0075(2) -0.6126(2) 0.0558(8) Uani d . 1 1 . .
    H H9 -0.0581 -1.0688 -0.5801 0.067 Uiso calc R 1 1 . .
    C C10 0.0480(4) -1.0208(3) -0.7031(3) 0.0600(9) Uani d . 1 1 . .
    H H10 0.0535 -1.0914 -0.7324 0.072 Uiso calc R 1 1 . .
    C C11 0.1060(3) -0.9301(3) -0.7507(2) 0.0586(9) Uani d . 1 1 . .
    H H11 0.1514 -0.9395 -0.8122 0.070 Uiso calc R 1 1 . .
    C C12 0.0980(3) -0.8240(2) -0.7081(2) 0.0471(7) Uani d . 1 1 . .
    H H12 0.1375 -0.7630 -0.7414 0.057 Uiso calc R 1 1 . .
    C C13 -0.0712(3) -0.2310(2) -0.3024(2) 0.0461(7) Uani d . 1 1 . .
    C C14 -0.1958(4) -0.1746(3) -0.2498(2) 0.0769(12) Uani d . 1 1 . .
    H H14A -0.2385 -0.1207 -0.2941 0.115 Uiso calc R 1 1 . .
    H H14B -0.1622 -0.1375 -0.1903 0.115 Uiso calc R 1 1 . .
    H H14C -0.2656 -0.2299 -0.2316 0.115 Uiso calc R 1 1 . .
    C C15 -0.0002(6) -0.3136(3) -0.2314(3) 0.0911(14) Uani d . 1 1 . .
    H H15A -0.0670 -0.3713 -0.2138 0.137 Uiso calc R 1 1 . .
    H H15B 0.0301 -0.2752 -0.1718 0.137 Uiso calc R 1 1 . .
    H H15C 0.0812 -0.3465 -0.2639 0.137 Uiso calc R 1 1 . .
    C C16 0.0316(4) -0.1448(2) -0.3427(3) 0.0670(10) Uani d . 1 1 . .
    H H16A 0.1088 -0.1818 -0.3767 0.100 Uiso calc R 1 1 . .
    H H16B 0.0690 -0.1013 -0.2880 0.100 Uiso calc R 1 1 . .
    H H16C -0.0173 -0.0965 -0.3889 0.100 Uiso calc R 1 1 . .
loop_
    _atom_site_aniso_label
    _atom_site_aniso_U_11
    _atom_site_aniso_U_22
    _atom_site_aniso_U_33
    _atom_site_aniso_U_12
    _atom_site_aniso_U_13
    _atom_site_aniso_U_23
    S1 0.0340(4) 0.0355(3) 0.0581(4) 0.0019(3) -0.0013(4) -0.0073(4)
    O1 0.0696(17) 0.0521(12) 0.0701(14) 0.0165(12) -0.0276(13) -0.0088(11)
    N1 0.0381(15) 0.0330(11) 0.0754(16) -0.0062(11) 0.0102(13) -0.0137(11)
    C1 0.0374(16) 0.0289(13) 0.0403(14) 0.0022(12) -0.0009(13) -0.0009(11)
    C2 0.0343(16) 0.0364(14) 0.0538(16) 0.0000(13) 0.0130(14) -0.0031(13)
    C3 0.0377(16) 0.0319(14) 0.0505(16) -0.0043(12) 0.0086(14) -0.0013(12)
    C4 0.0386(15) 0.0326(12) 0.0360(13) 0.0026(13) -0.0008(12) 0.0012(12)
    C5 0.0306(15) 0.0389(13) 0.0488(16) 0.0043(12) 0.0058(14) -0.0017(13)
    C6 0.0363(17) 0.0353(14) 0.0552(17) -0.0038(13) 0.0004(14) -0.0009(13)
    C7 0.0333(14) 0.0373(13) 0.0423(14) 0.0061(13) -0.0057(12) -0.0024(13)
    C8 0.0546(19) 0.0393(14) 0.0488(17) -0.0007(15) 0.0038(16) -0.0023(13)
    C9 0.063(2) 0.0360(14) 0.068(2) -0.0014(16) -0.0094(19) -0.0060(15)
    C10 0.054(2) 0.0503(18) 0.075(2) 0.0092(17) -0.021(2) -0.0296(18)
    C11 0.046(2) 0.073(2) 0.0567(19) 0.0086(19) -0.0018(16) -0.0280(18)
    C12 0.0446(18) 0.0491(16) 0.0477(16) 0.0017(15) -0.0003(15) -0.0044(15)
    C13 0.0484(19) 0.0452(15) 0.0447(16) 0.0038(14) -0.0030(15) -0.0074(14)
    C14 0.075(3) 0.085(3) 0.070(2) 0.006(2) 0.014(2) -0.030(2)
    C15 0.125(4) 0.076(2) 0.073(2) 0.018(3) -0.036(3) -0.002(2)
    C16 0.065(2) 0.0593(19) 0.077(2) -0.0194(18) 0.001(2) -0.0224(18)
_geom_special_details
;
All e.s.d.'s (except the e.s.d. in the dihedral angle between two l.s. planes)
are estimated using the full covariance matrix. The cell e.s.d.'s are taken
into account individually in the estimation of e.s.d.'s in distances, angles
and torsion angles; correlations between e.s.d.'s in cell parameters are only
used when they are defined by crystal symmetry. An approximate (isotropic)
treatment of cell e.s.d.'s is used for estimating e.s.d.'s involving l.s.
planes.
;
loop_
    _geom_bond_atom_site_label_1
    _geom_bond_atom_site_label_2
    _geom_bond_site_symmetry_2
    _geom_bond_distance
    _geom_bond_publ_flag
    S1 O1 . 1.489(2) ?
    S1 N1 . 1.650(2) ?
    S1 C13 . 1.833(3) ?
    N1 H1 . 0.8600 ?
    N1 C1 . 1.407(3) ?
    C1 C2 . 1.385(3) ?
    C1 C6 . 1.381(4) ?
    C2 H2 . 0.9300 ?
    C2 C3 . 1.393(3) ?
    C3 H3 . 0.9300 ?
    C3 C4 . 1.389(4) ?
    C4 C5 . 1.390(4) ?
    C4 C7 . 1.481(3) ?
    C5 H5 . 0.9300 ?
    C5 C6 . 1.388(3) ?
    C6 H6 . 0.9300 ?
    C7 C8 . 1.381(4) ?
    C7 C12 . 1.390(4) ?
    C8 H8 . 0.9300 ?
    C8 C9 . 1.383(4) ?
    C9 H9 . 0.9300 ?
    C9 C10 . 1.364(4) ?
    C10 H10 . 0.9300 ?
    C10 C11 . 1.367(4) ?
    C11 H11 . 0.9300 ?
    C11 C12 . 1.391(4) ?
    C12 H12 . 0.9300 ?
    C13 C14 . 1.519(4) ?
    C13 C15 . 1.519(4) ?
    C13 C16 . 1.508(4) ?
    C14 H14A . 0.9600 ?
    C14 H14B . 0.9600 ?
    C14 H14C . 0.9600 ?
    C15 H15A . 0.9600 ?
    C15 H15B . 0.9600 ?
    C15 H15C . 0.9600 ?
    C16 H16A . 0.9600 ?
    C16 H16B . 0.9600 ?
    C16 H16C . 0.9600 ?
loop_
    _geom_angle_atom_site_label_1
    _geom_angle_atom_site_label_2
    _geom_angle_atom_site_label_3
    _geom_angle_site_symmetry_1
    _geom_angle_site_symmetry_3
    _geom_angle
    _geom_angle_publ_flag
    O1 S1 N1 . . 109.58(13) ?
    O1 S1 C13 . . 106.21(12) ?
    N1 S1 C13 . . 99.00(13) ?
    S1 N1 H1 . . 118.6 ?
    C1 N1 S1 . . 122.8(2) ?
    C1 N1 H1 . . 118.6 ?
    C2 C1 N1 . . 123.1(3) ?
    C6 C1 N1 . . 117.5(2) ?
    C6 C1 C2 . . 119.3(2) ?
    C1 C2 H2 . . 120.2 ?
    C1 C2 C3 . . 119.5(3) ?
    C3 C2 H2 . . 120.2 ?
    C2 C3 H3 . . 118.9 ?
    C4 C3 C2 . . 122.2(3) ?
    C4 C3 H3 . . 118.9 ?
    C3 C4 C5 . . 116.8(2) ?
    C3 C4 C7 . . 122.0(2) ?
    C5 C4 C7 . . 121.2(2) ?
    C4 C5 H5 . . 119.1 ?
    C6 C5 C4 . . 121.7(3) ?
    C6 C5 H5 . . 119.1 ?
    C1 C6 C5 . . 120.4(3) ?
    C1 C6 H6 . . 119.8 ?
    C5 C6 H6 . . 119.8 ?
    C8 C7 C4 . . 121.9(2) ?
    C8 C7 C12 . . 117.6(2) ?
    C12 C7 C4 . . 120.5(2) ?
    C7 C8 H8 . . 119.1 ?
    C7 C8 C9 . . 121.9(3) ?
    C9 C8 H8 . . 119.1 ?
    C8 C9 H9 . . 120.1 ?
    C10 C9 C8 . . 119.8(3) ?
    C10 C9 H9 . . 120.1 ?
    C9 C10 H10 . . 120.1 ?
    C9 C10 C11 . . 119.8(3) ?
    C11 C10 H10 . . 120.1 ?
    C10 C11 H11 . . 119.6 ?
    C10 C11 C12 . . 120.8(3) ?
    C12 C11 H11 . . 119.6 ?
    C7 C12 C11 . . 120.2(3) ?
    C7 C12 H12 . . 119.9 ?
    C11 C12 H12 . . 119.9 ?
    C14 C13 S1 . . 105.0(2) ?
    C14 C13 C15 . . 109.7(3) ?
    C15 C13 S1 . . 107.2(2) ?
    C16 C13 S1 . . 111.5(2) ?
    C16 C13 C14 . . 110.6(3) ?
    C16 C13 C15 . . 112.6(3) ?
    C13 C14 H14A . . 109.5 ?
    C13 C14 H14B . . 109.5 ?
    C13 C14 H14C . . 109.5 ?
    H14A C14 H14B . . 109.5 ?
    H14A C14 H14C . . 109.5 ?
    H14B C14 H14C . . 109.5 ?
    C13 C15 H15A . . 109.5 ?
    C13 C15 H15B . . 109.5 ?
    C13 C15 H15C . . 109.5 ?
    H15A C15 H15B . . 109.5 ?
    H15A C15 H15C . . 109.5 ?
    H15B C15 H15C . . 109.5 ?
    C13 C16 H16A . . 109.5 ?
    C13 C16 H16B . . 109.5 ?
    C13 C16 H16C . . 109.5 ?
    H16A C16 H16B . . 109.5 ?
    H16A C16 H16C . . 109.5 ?
    H16B C16 H16C . . 109.5 ?
loop_
    _geom_hbond_atom_site_label_D
    _geom_hbond_atom_site_label_H
    _geom_hbond_atom_site_label_A
    _geom_hbond_site_symmetry_A
    _geom_hbond_distance_DH
    _geom_hbond_distance_HA
    _geom_hbond_distance_DA
    _geom_hbond_angle_DHA
    N1 H1 O1 3_544 0.86 2.35 3.144(3) 154.3
data_global
_journal_date_recd_electronic     2012-03-30
_journal_date_accepted     2012-04-05
_journal_name_full     'Acta Crystallographica, Section E'
_journal_year     2012
_journal_volume     68
_journal_issue      5
_journal_page_first     o1389
_journal_page_last     o1389
_journal_paper_category     QO
_journal_paper_doi     10.1107/S1600536812015127
_journal_coeditor_code     RZ2735
_publ_contact_author_name     'Zeng, Qingle'
_publ_contact_author_address
;
State Key Lab of Geohazard Prevention and Geoenvironment Protection,
and Institute of Green Catalysis and Synthesis
College of Materials and Chemistry and Chemical Engineering
Chengdu University of Technology,
Chengdu 610059
People's Republic of China
;
_publ_contact_author_email     qinglezeng@hotmail.com
_publ_contact_author_fax     '0086-28-84079074'
_publ_contact_author_phone     '0086-13568999842'
_publ_section_title
;
(<i>R</i>)-<i>N</i>-(Biphenyl-4-yl)-<i>tert</i>-butanesulfinamide
;
loop_
    _publ_author_name
    _publ_author_address
    'Zhang, Binbin'
;
State Key Lab of Geohazard Prevention and Geoenvironment Protection
and Institute of Green Catalysis and Synthesis
College of Materials and Chemistry and Chemical Engineering
Chengdu University of Technology
Chengdu 610059
People's Republic of China
;
    'Wang, Yan'
;
State Key Lab of Geohazard Prevention and Geoenvironment Protection
and Institute of Green Catalysis and Synthesis
College of Materials and Chemistry and Chemical Engineering
Chengdu University of Technology
Chengdu 610059
People's Republic of China
;
    'Sun, Xiaofei'
;
State Key Lab of Geohazard Prevention and Geoenvironment Protection
and Institute of Green Catalysis and Synthesis
College of Materials and Chemistry and Chemical Engineering
Chengdu University of Technology
Chengdu 610059
People's Republic of China
;
    'Wang, Wenguo'
;
Fujian Institute of Research on the Structure of Matter
Chinese Academy of Sciences
Fuzhou 350002
People's Republic of China
;
    'Zeng, Qingle'
;
State Key Lab of Geohazard Prevention and Geoenvironment Protection
and Institute of Green Catalysis and Synthesis
College of Materials and Chemistry and Chemical Engineering
Chengdu University of Technology
Chengdu 610059
People's Republic of China
;
