# Supplementary material for: (R)-N-(Biphenyl-4-yl)-tert-butane­sulfinamide
Source: Acta Crystallogr Sect E Struct Rep Online. 2012 Apr 13;68(Pt 5):o1389. doi: 10.1107/S1600536812015127 (PMC3344516; doi:10.1107/S1600536812015127)
Supplement: Supplementary file 2 [file e-68-o1389-Isup2.hkl]

# 
# h,k,l, Fc-squared, Fo-squared, sigma(Fo-squared) and status flag 
# 
data_I
_shelx_title   '120314' 
_shelx_refln_list_code     4 
_shelx_F_calc_maximum      141.60 
_exptl_crystal_F_000       584.00 
_reflns_d_resolution_high  0.8000 
 
loop_ 
 _symmetry_equiv_pos_as_xyz 
 'x, y, z' 
 '-x+1/2, -y, z+1/2' 
 'x+1/2, -y+1/2, -z' 
 '-x, y+1/2, -z+1/2' 
 
_cell_length_a     9.3588 
_cell_length_b    11.9452 
_cell_length_c    13.3136 
_cell_angle_alpha  90.000 
_cell_angle_beta   90.000 
_cell_angle_gamma  90.000 
 
_shelx_F_squared_multiplier     1.000 
 
loop_ 
 _refln_index_h 
 _refln_index_k 
 _refln_index_l 
 _refln_F_squared_calc 
 _refln_F_squared_meas 
 _refln_F_squared_sigma 
 _refln_observed_status 
   2   0   0    20049.21    17162.55     59.44 o 
   4   0   0        0.16       -1.01      2.21 o 
   6   0   0     1295.01     1282.71     41.23 o 
   8   0   0      681.29      651.03     35.21 o 
  10   0   0        2.13        7.25      4.59 o 
   2   1   0     9276.72     8658.54     35.87 o 
   3   1   0     1508.56     1478.34     15.28 o 
   4   1   0     1100.27     1056.19     21.21 o 
   5   1   0       13.45        9.09      2.36 o 
   6   1   0        1.62       -2.04      2.04 o 
   7   1   0       10.57        9.70      3.55 o 
   8   1   0      251.45      248.56     20.45 o 
   9   1   0        0.26        3.67      2.83 o 
  10   1   0        5.99        1.44      3.52 o 
  11   1   0        4.86        4.69      4.46 o 
   0   2   0     3530.78     3468.65     33.07 o 
   1   2   0      947.71      890.74     13.66 o 
   2   2   0     1669.34     1671.07     24.76 o 
   3   2   0      629.57      685.92     12.25 o 
   4   2   0        1.52        1.61      1.49 o 
   5   2   0      177.68      206.04     10.77 o 
   6   2   0       65.47       60.75      7.57 o 
   7   2   0      400.32      381.79     17.66 o 
   8   2   0      120.90      129.00     11.26 o 
   9   2   0       36.56       42.98     10.72 o 
  10   2   0       91.17       99.54     16.15 o 
  11   2   0        6.78        9.97      7.14 o 
   1   3   0      496.93      521.06      9.46 o 
   2   3   0     1347.21     1341.02     15.66 o 
   3   3   0     1569.04     1670.72     19.79 o 
   4   3   0       32.77       60.63      7.75 o 
   5   3   0      624.99      645.62     27.11 o 
   6   3   0      391.50      429.28     24.51 o 
   7   3   0        3.57       -1.54      3.83 o 
   8   3   0       55.06       48.69      9.99 o 
   9   3   0      158.50      187.50     20.46 o 
  10   3   0        1.94        3.44      5.05 o 
  11   3   0       17.31        5.62      5.66 o 
   0   4   0       66.00       61.93      6.44 o 
   1   4   0      726.69      732.22     11.09 o 
   2   4   0      163.45      175.31      5.67 o 
   3   4   0      497.21      501.79     10.35 o 
   4   4   0       72.70       85.68      6.00 o 
   5   4   0      135.91      176.99     14.61 o 
   6   4   0       33.12       31.45      7.06 o 
   7   4   0      553.36      581.77     31.21 o 
   8   4   0       28.42       21.45      6.97 o 
   9   4   0      131.98      144.90     18.36 o 
  10   4   0        0.98        1.50      6.32 o 
  11   4   0       67.05       82.14     16.17 o 
   1   5   0      322.57      318.32      9.36 o 
   2   5   0       55.78       43.45      5.26 o 
   3   5   0      401.09      378.97     11.23 o 
   4   5   0      192.03      203.65      9.39 o 
   5   5   0      419.49      372.92     21.64 o 
   6   5   0       34.74       49.54      9.25 o 
   7   5   0       74.23       83.86     12.49 o 
   8   5   0      151.75      133.67     16.53 o 
   9   5   0      141.45      134.15     17.83 o 
  10   5   0        3.91        0.09      4.64 o 
  11   5   0       80.98      115.84     18.88 o 
   0   6   0     4108.30     4019.65     63.15 o 
   1   6   0        0.50       -0.24      1.26 o 
   2   6   0      711.37      745.92     27.46 o 
   3   6   0      522.73      492.78     21.45 o 
   4   6   0       23.57       16.01      2.71 o 
   5   6   0       62.34       56.78      8.95 o 
   6   6   0      470.74      398.72     24.95 o 
   7   6   0      223.67      186.78     18.49 o 
   8   6   0       51.02       47.96     10.24 o 
   9   6   0       52.64       57.63     11.61 o 
  10   6   0        6.24        4.06      5.18 o 
   1   7   0       93.66       90.99      5.22 o 
   2   7   0      263.27      235.82      9.10 o 
   3   7   0       36.88       26.82      5.68 o 
   4   7   0       94.49       87.69      9.37 o 
   5   7   0      659.55      723.39     31.45 o 
   6   7   0        0.05        0.35      3.15 o 
   7   7   0       76.04       64.86     11.34 o 
   8   7   0      373.25      418.53     29.88 o 
   9   7   0       32.70       37.72      9.92 o 
  10   7   0        0.50       -6.09      6.09 o 
   0   8   0      300.11      283.33     19.83 o 
   1   8   0       67.55       63.75      4.73 o 
   2   8   0      113.86      114.79      6.71 o 
   3   8   0        0.54        1.88      2.38 o 
   4   8   0      622.24      621.51     28.03 o 
   5   8   0       95.74      108.97     12.96 o 
   6   8   0       61.70       58.47     10.21 o 
   7   8   0        1.52        3.80      4.33 o 
   8   8   0        5.00        5.04      4.81 o 
   9   8   0        0.04        2.33      4.66 o 
   1   9   0      903.53      864.45     18.19 o 
   2   9   0      461.29      455.27     12.37 o 
   3   9   0      584.06      570.20     26.35 o 
   4   9   0       10.40       13.96      5.68 o 
   5   9   0       29.41       37.65      8.36 o 
   6   9   0        2.42       -4.05      5.20 o 
   7   9   0       31.63       44.24     10.07 o 
   8   9   0      157.28      151.45     18.93 o 
   9   9   0       21.75       33.84     10.35 o 
   0  10   0      445.44      493.17     29.51 o 
   1  10   0      345.16      334.77     14.20 o 
   2  10   0       88.94       94.03      5.99 o 
   3  10   0      398.83      401.56     23.08 o 
   4  10   0        9.32        7.54      3.74 o 
   5  10   0       48.37       52.92      9.59 o 
   6  10   0      318.96      345.62     25.35 o 
   7  10   0        8.93       16.63      6.53 o 
   8  10   0        8.97        7.78      5.39 o 
   1  11   0      220.12      197.40      9.72 o 
   2  11   0      176.41      162.31     11.26 o 
   3  11   0        1.45       -1.31      2.55 o 
   4  11   0        1.48        0.54      2.63 o 
   5  11   0      113.98      141.82     15.75 o 
   6  11   0       57.82       64.27     11.58 o 
   7  11   0        1.50        3.68      3.62 o 
   0  12   0        3.65        5.70      5.39 o 
   1  12   0      249.49      269.48     15.04 o 
   2  12   0        2.16        0.03      2.24 o 
   3  12   0       71.69       94.89     10.86 o 
   4  12   0       13.31       11.46      3.73 o 
   5  12   0        9.33       16.87      5.99 o 
   6  12   0       39.12       48.17     10.36 o 
   1  13   0       96.41      125.71     17.97 o 
   2  13   0       41.24       35.12     10.01 o 
   3  13   0        0.50        0.89      4.03 o 
   4  13   0       23.29       20.31      6.74 o 
   5  13   0       26.29       16.99      7.55 o 
   0  14   0       59.61       79.00     15.20 o 
   1  14   0       57.29       80.77     15.32 o 
   2  14   0        7.50       20.35      8.03 o 
   3  14   0       38.31       57.94     12.39 o 
   4  14   0       20.90       19.82      8.78 o 
   2   0   1     2495.53     2443.88     16.15 o 
   3   0   1      416.89      421.25      8.17 o 
   4   0   1      762.13      756.01     18.01 o 
   5   0   1      575.88      603.88     23.40 o 
   6   0   1        5.72        7.60      3.18 o 
   7   0   1       22.44       26.64      4.97 o 
   8   0   1       12.87       16.88      5.15 o 
   9   0   1      116.48      101.19     10.86 o 
  10   0   1       20.79       20.18      6.20 o 
  11   0   1        0.12        2.91      6.92 o 
 -11   1   1       88.72      100.93     17.31 o 
 -10   1   1       90.99      107.98     16.84 o 
  -9   1   1      124.05      109.21     15.72 o 
  -8   1   1      128.32      116.22     10.46 o 
  -7   1   1      522.41      495.31     20.05 o 
  -6   1   1      320.38      337.32     15.20 o 
  -5   1   1      365.82      360.42     14.22 o 
  -4   1   1      125.50      129.56     12.62 o 
  -3   1   1     2841.86     2802.83     24.23 o 
  -2   1   1     2073.86     2117.43     17.33 o 
  -1   1   1     2821.92     2746.14     21.10 o 
   1   1   1     2797.11     2694.98     21.53 o 
   2   1   1     2051.15     2098.93     15.71 o 
   3   1   1     2866.23     2790.42     21.17 o 
   4   1   1      114.96      120.33      7.20 o 
   5   1   1      355.13      358.17     49.19 o 
   6   1   1      320.07      321.75     14.66 o 
   7   1   1      519.35      515.55     23.32 o 
   8   1   1      125.57      123.80     13.63 o 
   9   1   1      120.16      124.59     12.03 o 
  10   1   1       93.22      112.70     13.50 o 
  11   1   1       89.85       96.83     12.02 o 
 -11   2   1       31.14       39.81     10.68 o 
 -10   2   1       74.93       80.60     14.90 o 
  -9   2   1      299.25      325.03     27.08 o 
  -8   2   1       28.10       37.16      8.97 o 
  -7   2   1      271.23      222.14     19.15 o 
  -6   2   1      428.64      424.59     24.31 o 
  -5   2   1      220.54      209.21     15.60 o 
  -4   2   1     1331.01     1322.95     34.80 o 
  -3   2   1       88.60       88.05      4.41 o 
  -2   2   1     1394.85     1363.21     12.42 o 
  -1   2   1     5387.90     5043.47     22.43 o 
   0   2   1      453.74      496.76      8.28 o 
   1   2   1     5333.91     4973.58     22.40 o 
   2   2   1     1405.39     1397.12     22.70 o 
   3   2   1       84.82       91.32      3.95 o 
   4   2   1     1314.55     1344.65     23.99 o 
   5   2   1      223.62      214.52     11.26 o 
   6   2   1      428.14      434.16     17.11 o 
   7   2   1      277.96      260.55     14.62 o 
   8   2   1       31.50       34.96      7.44 o 
   9   2   1      297.52      271.23     17.48 o 
  10   2   1       73.91       73.82     14.65 o 
  11   2   1       30.70       38.09     11.24 o 
 -11   3   1        7.26        6.48      7.10 o 
 -10   3   1       22.63       16.43      7.54 o 
  -9   3   1       68.08       57.29     11.51 o 
  -8   3   1      252.72      251.64     22.59 o 
  -7   3   1      362.47      377.63     25.27 o 
  -6   3   1       59.22       79.46     10.86 o 
  -5   3   1      123.70      116.88     12.03 o 
  -4   3   1     1202.17     1325.93     35.57 o 
  -3   3   1      445.95      433.68      9.66 o 
  -2   3   1     1881.84     1874.88     15.17 o 
  -1   3   1     1290.10     1209.92     26.31 o 
   0   3   1     1891.99     1841.08     28.32 o 
   1   3   1     1308.04     1256.19     12.69 o 
   2   3   1     1846.06     1892.04     31.90 o 
   3   3   1      433.24      415.62     10.86 o 
   4   3   1     1219.59     1304.09     33.90 o 
   5   3   1      123.34      109.95     11.17 o 
   6   3   1       63.05       81.41      7.62 o 
   7   3   1      354.00      337.81     16.59 o 
   8   3   1      252.84      223.53     21.21 o 
   9   3   1       70.09       96.34     14.95 o 
  10   3   1       23.01       27.14      9.44 o 
  11   3   1        7.63       -2.20      7.06 o 
 -11   4   1       43.81       41.39     12.05 o 
 -10   4   1       16.27       16.78      6.76 o 
  -9   4   1      101.14      102.12     15.68 o 
  -8   4   1       81.01       86.72     13.62 o 
  -7   4   1       50.98       55.81     10.73 o 
  -6   4   1      276.80      253.37     19.57 o 
  -5   4   1      931.84      940.48     34.03 o 
  -4   4   1      375.04      369.54     19.53 o 
  -3   4   1      320.00      344.27      7.86 o 
  -2   4   1       22.14       26.01      2.29 o 
  -1   4   1      579.97      561.55     10.47 o 
   0   4   1       77.76       69.80      4.82 o 
   1   4   1      601.40      592.48      9.74 o 
   2   4   1       23.61       21.90      1.95 o 
   3   4   1      326.57      336.68      9.59 o 
   4   4   1      366.08      338.82     17.86 o 
   5   4   1      914.28      975.27     33.69 o 
   6   4   1      273.16      260.19     18.90 o 
   7   4   1       52.64       40.14      8.46 o 
   8   4   1       80.98       74.40     12.10 o 
   9   4   1      100.52      125.62     17.15 o 
  10   4   1       16.16       14.66      6.65 o 
  11   4   1       43.96       62.57     14.88 o 
 -11   5   1        0.45       -2.82      5.31 o 
 -10   5   1       17.95       18.69      7.51 o 
  -9   5   1       15.44       25.01      8.63 o 
  -8   5   1       63.93       72.76     12.64 o 
  -7   5   1      303.16      300.64     23.39 o 
  -6   5   1      313.31      320.15     22.06 o 
  -5   5   1      351.06      386.35     22.37 o 
  -4   5   1      422.50      430.86     21.63 o 
  -3   5   1      334.72      335.15      9.27 o 
  -2   5   1       53.74       55.51      6.74 o 
  -1   5   1      523.38      567.23     17.82 o 
   0   5   1       40.99       54.75      5.38 o 
   1   5   1      525.26      572.73     11.94 o 
   2   5   1       48.31       54.15      4.09 o 
   3   5   1      321.75      307.11      9.34 o 
   4   5   1      424.14      427.99     12.76 o 
   5   5   1      352.19      365.57     21.14 o 
   6   5   1      311.96      336.47     22.07 o 
   7   5   1      306.66      304.71     22.82 o 
   8   5   1       62.66       67.42     11.88 o 
   9   5   1       15.02       10.26      6.19 o 
  10   5   1       17.83       19.58      7.72 o 
  11   5   1        0.36       -7.25      7.25 o 
 -10   6   1       59.25       64.17     13.62 o 
  -9   6   1       17.16       12.56      6.05 o 
  -8   6   1       47.43       64.79     12.24 o 
  -7   6   1      102.84      105.00     14.43 o 
  -6   6   1      341.61      355.08     23.81 o 
  -5   6   1      291.17      316.21     21.01 o 
  -4   6   1      201.28      223.47     16.29 o 
  -3   6   1      353.40      377.04     19.65 o 
  -1   6   1       56.40       73.16      3.88 o 
   0   6   1       35.87       26.53      3.82 o 
   1   6   1       59.64       79.72      5.68 o 
   2   6   1       51.39       49.92      4.12 o 
   3   6   1      348.20      367.39     17.54 o 
   4   6   1      209.92      228.07      9.38 o 
   5   6   1      285.99      282.00     16.47 o 
   6   6   1      341.47      323.58     21.96 o 
   7   6   1      104.23       97.41     13.16 o 
   8   6   1       47.36       55.99     10.98 o 
   9   6   1       16.69        2.14      3.63 o 
  10   6   1       60.30       88.53     16.14 o 
 -10   7   1      118.70      119.34     18.85 o 
  -9   7   1       78.63       61.53     12.67 o 
  -8   7   1        4.36        9.44      5.92 o 
  -7   7   1       31.74       48.12      9.91 o 
  -6   7   1      340.61      342.69     24.24 o 
  -5   7   1      349.91      329.08     22.20 o 
  -4   7   1      185.09      179.85     15.19 o 
  -3   7   1       80.14       82.13      9.88 o 
  -2   7   1       57.00       59.02      4.94 o 
  -1   7   1      237.42      231.28      7.57 o 
   0   7   1       19.64       16.38      3.41 o 
   1   7   1      227.62      228.67     10.13 o 
   2   7   1       60.44       64.09      5.00 o 
   3   7   1       76.19       82.38      8.75 o 
   4   7   1      190.92      179.70      9.28 o 
   5   7   1      351.01      327.69     14.76 o 
   6   7   1      340.89      365.17     23.95 o 
   7   7   1       30.93       27.54      7.21 o 
   8   7   1        4.68       12.58      6.58 o 
   9   7   1       77.08       72.33     13.36 o 
  10   7   1      119.91      129.80     19.17 o 
  -9   8   1       34.66       37.62     10.37 o 
  -8   8   1       19.11       31.17      9.44 o 
  -7   8   1       97.13       85.01     13.28 o 
  -6   8   1      624.15      631.78     33.62 o 
  -5   8   1       30.55       39.69      8.35 o 
  -4   8   1      249.97      236.14     18.13 o 
  -3   8   1      362.23      355.78     20.86 o 
  -2   8   1      778.02      725.06     18.14 o 
  -1   8   1        7.16        6.58      1.50 o 
   0   8   1       85.92       70.36      6.94 o 
   1   8   1        8.18        7.67      2.36 o 
   2   8   1      785.87      782.74     17.95 o 
   3   8   1      368.43      344.33     12.56 o 
   4   8   1      248.68      230.49     16.34 o 
   5   8   1       30.57       26.99      6.51 o 
   6   8   1      625.45      584.51     30.96 o 
   7   8   1       98.96       83.21     12.62 o 
   8   8   1       18.60       33.53      8.76 o 
   9   8   1       34.75       52.58     12.48 o 
  -9   9   1       13.41       10.20      7.50 o 
  -8   9   1       12.60       22.07      8.84 o 
  -7   9   1       16.75       14.35      6.48 o 
  -6   9   1       13.65       21.93      6.86 o 
  -5   9   1      185.74      183.54     17.73 o 
  -4   9   1     1454.60     1427.67     45.89 o 
  -3   9   1       93.82       92.76     11.28 o 
  -2   9   1      837.03      832.90     15.46 o 
  -1   9   1      121.43      133.04      7.19 o 
   0   9   1       57.62       44.58      6.08 o 
   1   9   1      117.89      135.88      7.67 o 
   2   9   1      828.92      834.43     19.50 o 
   3   9   1       97.22       80.78      6.45 o 
   4   9   1     1461.08     1442.43     42.43 o 
   5   9   1      185.01      174.29     16.04 o 
   6   9   1       12.09       10.05      5.21 o 
   7   9   1       17.85       26.34      7.67 o 
   8   9   1       12.03       32.74      9.29 o 
   9   9   1       13.28       15.73      6.23 o 
  -8  10   1       69.56       49.75     12.33 o 
  -7  10   1       55.30       43.81      9.88 o 
  -6  10   1       23.34       40.39      9.52 o 
  -5  10   1       30.14       31.57      8.49 o 
  -4  10   1       66.42       76.42     11.19 o 
  -3  10   1      270.42      285.42     15.20 o 
  -2  10   1       35.51       36.79      3.68 o 
  -1  10   1      109.27       99.10     10.05 o 
   0  10   1       13.67       18.14      5.02 o 
   1  10   1      115.56      107.85      6.51 o 
   2  10   1       31.87       28.79      4.63 o 
   3  10   1      275.87      273.29     26.94 o 
   4  10   1       64.50       70.36     10.12 o 
   5  10   1       28.37       29.85      7.13 o 
   6  10   1       21.47       22.98      6.69 o 
   7  10   1       56.76       71.66     12.37 o 
   8  10   1       68.37       58.65     11.24 o 
  -7  11   1        1.06        1.06      3.95 o 
  -6  11   1       11.68       10.66      5.03 o 
  -5  11   1        0.59        2.69      4.09 o 
  -4  11   1       17.75       17.30      6.99 o 
  -3  11   1      333.48      333.59     17.13 o 
  -2  11   1       38.94       35.03      5.54 o 
  -1  11   1        5.68        7.43      3.73 o 
   0  11   1       28.05       28.05      5.71 o 
   1  11   1        6.83        5.99      2.08 o 
   2  11   1       40.59       42.08      4.48 o 
   3  11   1      332.31      328.82     16.18 o 
   4  11   1       17.55       12.35      4.87 o 
   5  11   1        0.48       -2.04      2.77 o 
   6  11   1       11.41       18.15      5.65 o 
   7  11   1        0.99        8.70      5.14 o 
  -6  12   1       21.47       29.45      8.55 o 
  -5  12   1      124.25      141.23     16.90 o 
  -4  12   1       27.35       39.91     17.78 o 
  -3  12   1       53.48       49.21      7.10 o 
  -2  12   1       11.34        3.31      3.34 o 
  -1  12   1      328.55      360.71     28.25 o 
   0  12   1      248.17      271.14     23.16 o 
   1  12   1      326.34      317.46     27.22 o 
   2  12   1       11.00       10.60      5.69 o 
   3  12   1       53.23       58.70     12.24 o 
  -5  13   1       33.55       18.14      7.45 o 
  -4  13   1       16.25       27.15      8.72 o 
  -3  13   1       43.26       72.68     13.93 o 
  -2  13   1       65.45       99.93     16.25 o 
  -1  13   1       92.19      101.09     15.85 o 
   0  13   1        4.45        3.38      3.30 o 
   1  13   1       92.35      109.64     17.62 o 
   2  13   1       65.52       83.22     14.85 o 
   3  13   1       43.77       66.64     13.49 o 
   4  13   1       16.44       22.03      8.19 o 
  -4  14   1       15.91       17.62      8.36 o 
  -3  14   1       23.37       20.93      8.80 o 
  -2  14   1       15.39        6.84      4.38 o 
  -1  14   1       39.78       47.75     12.21 o 
   0  14   1       28.44       22.27      9.26 o 
   1  14   1       38.94       40.58     10.72 o 
   2  14   1       15.47        8.59      6.04 o 
   3  14   1       22.90       37.92     11.01 o 
   4  14   1       15.88        6.13      6.00 o 
   0   0   2     3751.73     3665.04     30.78 o 
   1   0   2     6458.33     6192.66     37.71 o 
   2   0   2        0.10        0.78      0.95 o 
   3   0   2      595.15      594.18     11.46 o 
   4   0   2       11.99       21.26      3.14 o 
   5   0   2      741.68      678.53     19.50 o 
   6   0   2      814.24      802.85     50.11 o 
   7   0   2       15.82       12.11      3.56 o 
   8   0   2      572.00      563.29     32.72 o 
   9   0   2      179.09      178.38     19.89 o 
  10   0   2       10.23       14.62      6.83 o 
  11   0   2       29.98       32.66     10.24 o 
 -11   1   2       28.51       37.13     11.55 o 
 -10   1   2       30.81       16.41      7.50 o 
  -9   1   2       30.02       48.07     11.03 o 
  -8   1   2      267.96      247.65     21.88 o 
  -7   1   2      426.28      430.94     26.66 o 
  -6   1   2      308.29      324.03     21.16 o 
  -5   1   2      266.73      257.50     17.20 o 
  -4   1   2      795.97      809.08     27.13 o 
  -3   1   2     1071.48     1050.81     15.20 o 
  -2   1   2     1652.92     1586.30     13.66 o 
  -1   1   2    13686.07    11988.09     45.50 o 
   0   1   2     1754.81     1693.65     12.70 o 
   1   1   2    13651.25    12120.60     53.91 o 
   2   1   2     1667.09     1667.23     15.93 o 
   3   1   2     1117.31     1105.39     13.71 o 
   4   1   2      779.85      807.37     40.78 o 
   5   1   2      267.50      262.87     12.12 o 
   6   1   2      300.86      298.96     14.31 o 
   7   1   2      424.38      393.57     17.90 o 
   8   1   2      266.75      267.97     20.95 o 
   9   1   2       32.08       30.41      6.12 o 
  10   1   2       32.36       20.88      7.97 o 
  11   1   2       28.60       13.31      7.38 o 
 -11   2   2       15.14       33.98     10.74 o 
 -10   2   2       49.70       54.53     12.08 o 
  -9   2   2      206.04      183.53     20.71 o 
  -8   2   2      186.21      186.46     19.24 o 
  -7   2   2      222.98      249.12     20.53 o 
  -6   2   2       11.91        3.61      4.11 o 
  -5   2   2     1292.91     1354.07     39.83 o 
  -4   2   2       56.40       56.41      7.60 o 
  -3   2   2      921.00      979.76     12.79 o 
  -2   2   2     1557.86     1553.90     17.07 o 
  -1   2   2     1121.39     1093.01      8.70 o 
   0   2   2      814.91      780.91      8.53 o 
   1   2   2     1139.38     1127.24     10.23 o 
   2   2   2     1526.83     1502.76     13.39 o 
   3   2   2      908.31      954.74     14.61 o 
   4   2   2       52.66       60.57      7.14 o 
   5   2   2     1327.74     1447.76     53.52 o 
   6   2   2       12.81       12.28      6.93 o 
   7   2   2      225.47      215.21     13.27 o 
   8   2   2      180.24      168.08     14.53 o 
   9   2   2      209.09      233.19     16.35 o 
  10   2   2       49.66       42.75      8.01 o 
  11   2   2       15.22       23.59      9.27 o 
 -11   3   2        9.47       10.84      6.73 o 
 -10   3   2      100.94      124.12     18.29 o 
  -9   3   2       38.31       44.56     10.66 o 
  -8   3   2       11.18        0.13      4.47 o 
  -7   3   2       16.99       15.68      6.49 o 
  -6   3   2      234.01      236.97     18.70 o 
  -5   3   2       90.34      106.84     11.69 o 
  -4   3   2     1166.34     1171.77     34.77 o 
  -3   3   2      385.50      370.43      8.09 o 
  -2   3   2     1289.80     1291.31     14.20 o 
  -1   3   2      877.27      843.65     19.96 o 
   0   3   2       11.83        8.78      1.40 o 
   1   3   2      884.40      860.66     10.40 o 
   2   3   2     1291.71     1281.15     12.78 o 
   3   3   2      383.07      369.76     10.87 o 
   4   3   2     1158.72     1211.28     22.95 o 
   5   3   2       88.55       88.66     15.50 o 
   6   3   2      233.54      217.09     12.20 o 
   7   3   2       18.48       21.22      4.78 o 
   8   3   2       11.90       13.53      4.40 o 
   9   3   2       39.41       35.93      6.32 o 
  10   3   2      104.06       96.74     15.83 o 
  11   3   2        9.55        8.46      6.45 o 
 -11   4   2       18.89       40.97     11.71 o 
 -10   4   2       15.49       21.39      7.77 o 
  -9   4   2       19.25       22.48      8.12 o 
  -8   4   2      333.88      334.06     26.19 o 
  -7   4   2       38.46       32.99      8.12 o 
  -6   4   2      126.11      125.78     13.94 o 
  -5   4   2      364.88      409.03     22.97 o 
  -4   4   2       68.53       68.48      8.84 o 
  -3   4   2     1648.79     1721.57     19.39 o 
  -2   4   2     3587.58     3620.92     24.55 o 
  -1   4   2      225.62      233.05      8.89 o 
   0   4   2      101.52      114.36      8.10 o 
   1   4   2      228.52      239.15      6.74 o 
   2   4   2     3548.60     3531.41     18.82 o 
   3   4   2     1642.24     1705.24     33.91 o 
   4   4   2       65.98       58.35      7.33 o 
   5   4   2      365.41      387.12     21.04 o 
   6   4   2      124.13      126.75     13.33 o 
   7   4   2       39.85       38.70      7.81 o 
   8   4   2      337.18      324.74     25.20 o 
   9   4   2       19.44       27.38      8.26 o 
  10   4   2       15.09       27.18     10.19 o 
  11   4   2       18.91        7.49      6.28 o 
 -10   5   2      130.80      130.61     19.41 o 
  -9   5   2        5.35        4.28      4.54 o 
  -8   5   2       46.65       37.43      9.25 o 
  -7   5   2      144.72      154.38     17.07 o 
  -6   5   2      329.79      336.89     23.37 o 
  -5   5   2      107.03      122.63     13.30 o 
  -4   5   2      500.79      498.44     24.46 o 
  -3   5   2       20.67       23.11      2.54 o 
  -2   5   2       67.69       65.09      5.67 o 
  -1   5   2     1495.23     1562.68     26.55 o 
   0   5   2     1374.61     1354.46     23.43 o 
   1   5   2     1508.25     1561.26     21.72 o 
   2   5   2       67.35       73.76      4.83 o 
   3   5   2       23.00       20.43      2.21 o 
   4   5   2      492.16      497.01     12.98 o 
   5   5   2      105.59      111.65     11.44 o 
   6   5   2      323.81      282.42     19.82 o 
   7   5   2      145.25      136.17     15.29 o 
   8   5   2       47.30       37.03      9.03 o 
   9   5   2        5.83       -3.38      5.34 o 
  10   5   2      129.71      141.26     19.10 o 
 -10   6   2        1.79       -2.48      4.14 o 
  -9   6   2      143.18      119.97     17.21 o 
  -8   6   2      169.56      178.46     20.04 o 
  -7   6   2       49.43       40.22      8.57 o 
  -6   6   2      131.01      158.36     16.48 o 
  -5   6   2      232.28      214.69     17.96 o 
  -4   6   2      442.73      421.34     23.12 o 
  -3   6   2      109.74      102.81      8.48 o 
  -2   6   2      502.35      516.43     13.95 o 
  -1   6   2      553.29      565.93      8.73 o 
   0   6   2       45.68       54.66      5.47 o 
   1   6   2      535.69      547.69     12.32 o 
   2   6   2      490.23      510.81     14.56 o 
   3   6   2      110.50      108.44      6.74 o 
   4   6   2      437.31      422.71     11.77 o 
   5   6   2      236.67      229.50     10.12 o 
   6   6   2      129.51      123.63     13.71 o 
   7   6   2       47.69       45.23      9.47 o 
   8   6   2      165.25      177.94     18.95 o 
   9   6   2      141.00      134.33     17.74 o 
  10   6   2        1.82        0.13      3.30 o 
 -10   7   2       26.41       30.40      9.68 o 
  -9   7   2       56.08       57.97     12.97 o 
  -8   7   2      201.68      247.90     23.87 o 
  -7   7   2      111.21      140.67     16.90 o 
  -6   7   2       20.80       20.94      7.00 o 
  -5   7   2       21.84       19.78      6.27 o 
  -4   7   2      350.85      321.55     21.20 o 
  -3   7   2      518.36      508.47     24.74 o 
  -2   7   2      120.26      109.33     12.69 o 
  -1   7   2       72.62       72.21      3.66 o 
   0   7   2       36.28       36.25      4.68 o 
   1   7   2       74.36       69.27      4.79 o 
   2   7   2      125.14      127.04      6.88 o 
   3   7   2      527.98      511.29     15.00 o 
   4   7   2      344.24      353.38     19.11 o 
   5   7   2       22.58       24.72      6.41 o 
   6   7   2       22.41       15.44      5.70 o 
   7   7   2      112.34      113.58     14.38 o 
   8   7   2      202.24      226.96     21.84 o 
   9   7   2       56.97       62.21     12.44 o 
  10   7   2       26.33       33.75     10.47 o 
  -9   8   2       96.87       95.25     15.92 o 
  -8   8   2       38.71       31.73      8.88 o 
  -7   8   2      178.22      184.65     19.81 o 
  -6   8   2       15.00       25.43      7.68 o 
  -5   8   2      447.30      429.64     26.59 o 
  -4   8   2      106.37      111.58     13.01 o 
  -3   8   2      111.35      123.72     13.07 o 
  -2   8   2       63.96       75.06      7.56 o 
  -1   8   2      194.92      186.22      6.42 o 
   0   8   2      129.33      116.03      8.89 o 
   1   8   2      195.29      193.96      9.09 o 
   2   8   2       64.93       65.97      5.31 o 
   3   8   2      109.84      115.96      7.65 o 
   4   8   2      108.38      114.18     11.17 o 
   5   8   2      467.49      467.80     24.96 o 
   6   8   2       13.84       21.05      6.27 o 
   7   8   2      177.13      191.06     18.78 o 
   8   8   2       38.54       39.58      8.69 o 
   9   8   2       97.35      101.87     15.76 o 
  -9   9   2       64.64       93.59     16.18 o 
  -8   9   2       12.31        9.57      6.53 o 
  -7   9   2       89.88      104.42     15.36 o 
  -6   9   2        8.88       10.04      5.37 o 
  -5   9   2       71.01       71.25     11.72 o 
  -4   9   2      267.12      269.49     20.95 o 
  -3   9   2       61.82       67.38      9.88 o 
  -2   9   2      112.85      111.06      9.73 o 
  -1   9   2      477.53      467.37     11.09 o 
   0   9   2       97.70       91.02     13.52 o 
   1   9   2      484.82      476.42     12.69 o 
   2   9   2      108.74      112.96      7.27 o 
   3   9   2       60.09       65.45      5.97 o 
   4   9   2      269.26      260.93     17.43 o 
   5   9   2       71.23       84.14     11.08 o 
   6   9   2        9.81        7.58      4.59 o 
   7   9   2       88.12       80.18     12.58 o 
   8   9   2       12.60       22.50      7.13 o 
   9   9   2       63.80       79.65     14.50 o 
  -8  10   2       23.46       16.86      7.98 o 
  -7  10   2       17.78       12.12      5.53 o 
  -6  10   2       98.36      104.55     14.91 o 
  -5  10   2       81.61       87.87     12.98 o 
  -4  10   2       21.16       21.93      5.87 o 
  -3  10   2      442.80      454.46     19.23 o 
  -2  10   2      432.45      445.50     27.06 o 
  -1  10   2      314.62      306.24     20.91 o 
   0  10   2       35.09       37.11      5.95 o 
   1  10   2      324.48      312.21     10.87 o 
   2  10   2      436.86      421.79     13.01 o 
   3  10   2      444.86      451.06     15.74 o 
   4  10   2       19.74       20.51      5.42 o 
   5  10   2       82.65       86.32     11.26 o 
   6  10   2       97.48      100.57     13.16 o 
   7  10   2       18.38       31.17      8.48 o 
   8  10   2       23.17       22.98      7.26 o 
  -7  11   2       78.98       91.49     15.07 o 
  -6  11   2      108.10      103.04     14.93 o 
  -5  11   2       30.93       19.01      6.93 o 
  -4  11   2       43.57       53.44      7.32 o 
  -3  11   2      143.03      146.97     11.48 o 
  -2  11   2      297.58      272.49     22.58 o 
  -1  11   2       65.73       51.86      7.38 o 
   0  11   2      562.66      567.44     39.30 o 
   1  11   2       64.15       44.85      6.24 o 
   2  11   2      302.96      313.93     15.61 o 
   3  11   2      146.65      145.52      9.35 o 
  -6  12   2       26.04       28.48      8.79 o 
  -5  12   2       11.28        2.85      7.56 o 
  -4  12   2       58.98       60.38      8.20 o 
  -3  12   2       49.57       58.99     11.70 o 
  -2  12   2      111.84      122.95     10.93 o 
  -1  12   2       26.48       32.51      6.79 o 
   0  12   2       48.13       33.80      6.31 o 
   1  12   2       26.96       38.33      6.21 o 
   2  12   2      113.50      125.66     17.44 o 
   3  12   2       48.35       57.53     12.19 o 
  -5  13   2       20.62       17.62      5.13 o 
  -4  13   2       38.34       43.84      7.29 o 
  -3  13   2       63.88       69.09      8.77 o 
  -2  13   2        9.08        4.70      4.00 o 
  -1  13   2       17.87       25.34      6.38 o 
   0  13   2      152.93      161.34     20.90 o 
   1  13   2       17.37       31.95      9.82 o 
   2  13   2        8.82        6.63      5.63 o 
   3  13   2       62.59       71.65     14.55 o 
   4  13   2       38.27       65.00     14.14 o 
  -3  14   2       62.58       87.93     15.75 o 
  -2  14   2       30.16       49.14     12.20 o 
  -1  14   2       53.18       51.06     11.92 o 
   0  14   2        0.30        4.93      7.08 o 
   1  14   2       51.16       37.64      9.82 o 
   2  14   2       29.99       32.39      9.87 o 
   3  14   2       62.38       66.30     13.92 o 
   1   0   3      701.77      778.08      8.66 o 
   2   0   3     1409.81     1509.95     35.91 o 
   3   0   3     3014.36     2889.75     26.27 o 
   4   0   3      279.23      253.31     15.21 o 
   5   0   3      270.22      269.44     17.60 o 
   6   0   3      228.04      224.91     17.69 o 
   7   0   3       70.68       84.56     12.14 o 
   8   0   3       32.13       49.91     10.51 o 
   9   0   3       62.05       70.77     12.97 o 
  10   0   3       46.63       44.95     11.37 o 
  11   0   3        1.34       -3.24      6.43 o 
 -11   1   3       75.94       88.57     16.80 o 
 -10   1   3       65.79       52.10     12.05 o 
  -9   1   3      148.77      149.20     18.65 o 
  -8   1   3       75.48       64.05     11.19 o 
  -7   1   3       97.10       99.78     13.07 o 
  -6   1   3       41.82       39.05      7.60 o 
  -5   1   3      908.48      862.01     31.93 o 
  -4   1   3      715.61      742.96     26.67 o 
  -3   1   3      824.51      860.59     12.40 o 
  -2   1   3     6515.03     6535.44     29.57 o 
  -1   1   3     9461.50     9067.32     42.24 o 
   0   1   3      111.82      100.17      4.00 o 
   1   1   3     9334.49     8887.39     34.36 o 
   2   1   3     6497.58     6550.81     48.86 o 
   3   1   3      814.86      871.29     17.57 o 
   4   1   3      704.19      753.49     25.65 o 
   5   1   3      909.86      889.38     22.27 o 
   6   1   3       39.61       42.71      5.61 o 
   7   1   3       93.41       89.72     12.06 o 
   8   1   3       75.99       72.45     11.93 o 
   9   1   3      142.18      150.02     18.74 o 
  10   1   3       64.33       59.93     12.78 o 
  11   1   3       76.65       93.73     17.22 o 
 -11   2   3       17.52       15.51      7.86 o 
 -10   2   3       18.53       27.54      9.23 o 
  -9   2   3       22.10       37.95      9.44 o 
  -8   2   3      135.68      127.82     16.25 o 
  -7   2   3      228.07      233.70     20.03 o 
  -6   2   3      182.65      183.65     16.60 o 
  -5   2   3       88.73       81.01     10.27 o 
  -4   2   3     1727.23     1765.24     42.37 o 
  -3   2   3     1747.15     1767.72     20.19 o 
  -2   2   3      588.87      619.72     10.01 o 
  -1   2   3      680.86      673.75      6.82 o 
   0   2   3     6005.02     5894.78     26.80 o 
   1   2   3      662.00      658.80     25.27 o 
   2   2   3      596.88      626.36     13.66 o 
   3   2   3     1749.99     1793.03     24.03 o 
   4   2   3     1710.50     1689.75     54.29 o 
   5   2   3       89.95       90.90      9.24 o 
   6   2   3      181.79      168.30     11.01 o 
   7   2   3      231.05      204.89     13.00 o 
   8   2   3      134.52      146.39     11.94 o 
   9   2   3       21.50       21.79      7.67 o 
  10   2   3       20.54       20.30      8.24 o 
  11   2   3       17.91       29.16     10.78 o 
 -11   3   3       28.39       17.24      7.78 o 
 -10   3   3        8.93        7.17      6.91 o 
  -9   3   3       15.25        9.91      6.18 o 
  -8   3   3      207.71      215.77     21.49 o 
  -7   3   3       79.27       80.16     12.00 o 
  -6   3   3      122.44      129.50     14.32 o 
  -5   3   3      528.52      529.85     26.39 o 
  -4   3   3      789.26      765.55     28.88 o 
  -3   3   3      486.69      504.25     11.71 o 
  -2   3   3     1227.12     1205.61     13.80 o 
  -1   3   3      520.00      543.83      5.98 o 
   0   3   3     1285.07     1423.03     14.12 o 
   1   3   3      510.68      526.31      8.63 o 
   2   3   3     1213.11     1181.42     12.49 o 
   3   3   3      480.24      499.47     12.51 o 
   4   3   3      793.06      795.68     18.44 o 
   5   3   3      524.95      530.76     17.07 o 
   6   3   3      123.61      123.89      9.24 o 
   7   3   3       81.36       67.17      7.38 o 
   8   3   3      210.11      225.36     14.75 o 
   9   3   3       15.73        6.37      3.41 o 
  10   3   3        9.01       12.46      4.52 o 
 -11   4   3       28.26       26.54      9.70 o 
 -10   4   3       62.26       55.87     12.71 o 
  -9   4   3        3.60        1.74      4.19 o 
  -8   4   3        1.23        2.42      3.62 o 
  -7   4   3       17.58       16.35      6.70 o 
  -6   4   3      326.97      332.07     23.17 o 
  -5   4   3      104.72      102.30     12.02 o 
  -4   4   3      839.99      847.70     31.61 o 
  -3   4   3      636.82      664.61     12.59 o 
  -2   4   3      470.77      506.03      8.31 o 
  -1   4   3      112.30      109.14      3.18 o 
   0   4   3     2638.35     2545.70     36.65 o 
   1   4   3      109.91      104.46      7.35 o 
   2   4   3      461.98      501.27     11.87 o 
   3   4   3      635.03      674.32     12.93 o 
   4   4   3      818.16      846.00     19.08 o 
   5   4   3      105.43      113.83      8.05 o 
   6   4   3      322.40      325.56     14.93 o 
   7   4   3       17.16       19.11      4.00 o 
   8   4   3        1.44       -0.16      3.68 o 
   9   4   3        3.37       -3.05      5.65 o 
  10   4   3       61.28       92.87     16.14 o 
 -10   5   3       16.94        5.45      5.87 o 
  -9   5   3       17.84       18.42      7.52 o 
  -8   5   3      121.97      137.24     17.69 o 
  -7   5   3        0.65       -4.00      4.76 o 
  -6   5   3       55.02       62.75     10.39 o 
  -5   5   3       49.68       51.48      8.66 o 
  -4   5   3      242.03      265.54     18.59 o 
  -3   5   3      738.77      791.88     14.09 o 
  -2   5   3     1018.77      972.31     16.87 o 
  -1   5   3     1340.60     1512.26     15.86 o 
   0   5   3        0.30        2.72      2.25 o 
   1   5   3     1357.66     1559.02     17.30 o 
   2   5   3     1003.24      970.31     17.02 o 
   3   5   3      737.45      777.82     12.22 o 
   4   5   3      233.47      253.10     15.10 o 
   5   5   3       51.65       36.31      6.72 o 
   6   5   3       53.36       51.96      8.54 o 
   7   5   3        0.84       -0.43      3.59 o 
   8   5   3      121.36      127.44     15.77 o 
   9   5   3       18.58       18.23      7.16 o 
  10   5   3       16.60        4.90      4.43 o 
 -10   6   3       30.87        4.69      5.09 o 
  -9   6   3      135.72      133.86     19.04 o 
  -8   6   3        6.51       16.56      6.06 o 
  -7   6   3       41.11       46.14      9.71 o 
  -6   6   3       75.40       59.11     10.44 o 
  -5   6   3       67.15       64.16     10.25 o 
  -4   6   3      556.78      551.98     27.68 o 
  -3   6   3      191.94      192.23      9.06 o 
  -2   6   3       25.18       32.16      5.75 o 
  -1   6   3      171.11      163.75      6.00 o 
   0   6   3      179.95      168.31      8.53 o 
   1   6   3      178.86      174.23      6.38 o 
   2   6   3       23.07       26.29      3.02 o 
   3   6   3      199.52      194.40     13.32 o 
   4   6   3      545.25      558.02     12.38 o 
   5   6   3       65.88       54.14      4.75 o 
   6   6   3       77.44       67.40      9.96 o 
   7   6   3       40.95       45.12      8.89 o 
   8   6   3        6.04        4.13      3.43 o 
   9   6   3      136.63      127.80     17.44 o 
  10   6   3       32.08       29.10      9.08 o 
 -10   7   3       10.97        5.48      5.65 o 
  -9   7   3       29.59       28.21      9.12 o 
  -8   7   3        3.93        3.61      3.88 o 
  -7   7   3       56.11       45.53     10.21 o 
  -6   7   3       53.60       60.22     11.19 o 
  -5   7   3      871.77      901.30     38.53 o 
  -4   7   3       91.04       60.75      9.80 o 
  -3   7   3       89.41       87.25      6.31 o 
  -2   7   3      227.89      244.70      8.14 o 
  -1   7   3      658.23      642.95     11.85 o 
   0   7   3      108.37      104.06      4.99 o 
   1   7   3      638.12      624.84     27.96 o 
   2   7   3      222.80      238.03      9.24 o 
   3   7   3       87.31       84.25      6.25 o 
   4   7   3       93.56       68.84      8.31 o 
   5   7   3      881.28      856.06     32.14 o 
   6   7   3       55.16       66.83      9.98 o 
   7   7   3       54.06       39.53      8.66 o 
   8   7   3        4.45        9.80      4.91 o 
   9   7   3       27.16       10.11      4.33 o 
  10   7   3       10.67       29.29     10.28 o 
  -9   8   3       20.62       22.58      8.13 o 
  -8   8   3       28.52       32.42      8.50 o 
  -7   8   3      122.74      116.09     16.34 o 
  -6   8   3       42.91       49.24     10.64 o 
  -5   8   3      425.26      425.62     27.54 o 
  -4   8   3       99.25       79.39     11.50 o 
  -3   8   3     1663.68     1597.14     68.80 o 
  -2   8   3       59.12       65.40      5.35 o 
  -1   8   3       75.24       67.77      6.90 o 
   0   8   3       96.50       84.85      8.53 o 
   1   8   3       75.28       71.41      4.80 o 
   2   8   3       58.82       54.14      4.67 o 
   3   8   3     1678.46     1689.90     28.23 o 
   4   8   3       99.89       98.25     10.22 o 
   5   8   3      425.91      406.70     22.44 o 
   6   8   3       43.23       37.16      7.69 o 
   7   8   3      121.93      127.75     14.90 o 
   8   8   3       28.08       21.32      7.18 o 
   9   8   3       21.03       35.26      9.65 o 
  -9   9   3       31.67       55.54     12.42 o 
  -8   9   3       17.40       16.11      7.36 o 
  -7   9   3       28.18       37.48      9.70 o 
  -6   9   3       64.65       80.28     13.37 o 
  -5   9   3      338.63      387.14     27.12 o 
  -4   9   3      167.26      165.43     16.93 o 
  -3   9   3      184.86      181.09     11.73 o 
  -2   9   3       25.16       31.91      5.27 o 
  -1   9   3      334.43      342.34     23.47 o 
   0   9   3        2.59        2.04      1.31 o 
   1   9   3      332.40      340.47     10.18 o 
   2   9   3       26.75       24.50      3.43 o 
   3   9   3      188.26      182.39      9.65 o 
   4   9   3      170.59      181.63     14.00 o 
   5   9   3      334.04      330.44     20.61 o 
   6   9   3       65.34       63.41     10.30 o 
   7   9   3       29.82       41.58      8.85 o 
   8   9   3       16.44       10.51      5.13 o 
   9   9   3       30.31       30.27      8.68 o 
  -8  10   3       23.67       28.18      9.92 o 
  -7  10   3        7.97       10.05      5.98 o 
  -6  10   3       30.65       33.54      9.49 o 
  -5  10   3       81.81       86.39     13.92 o 
  -4  10   3      124.01      131.83     15.80 o 
  -3  10   3      476.05      495.27     20.41 o 
  -2  10   3      284.79      267.79     15.52 o 
  -1  10   3      105.94       96.46     12.52 o 
   0  10   3       54.01       49.41      7.58 o 
   1  10   3      103.65      105.01      6.04 o 
   2  10   3      283.66      260.00     13.96 o 
   3  10   3      479.20      487.81     37.95 o 
   4  10   3      122.54      115.91     11.48 o 
   5  10   3       83.22       67.07      9.58 o 
   6  10   3       28.05       35.81      7.90 o 
   7  10   3        9.38        3.97      3.76 o 
  -7  11   3       19.28       32.30     10.39 o 
  -6  11   3        7.42        9.17      5.85 o 
  -5  11   3       22.73       24.27      7.98 o 
  -4  11   3       66.18       76.00      8.81 o 
  -3  11   3       37.49       26.28      5.26 o 
  -2  11   3      231.19      227.18     15.22 o 
  -1  11   3       16.44        9.75      4.13 o 
   0  11   3       21.01        7.66      5.45 o 
   1  11   3       17.76       14.57      4.20 o 
   2  11   3      234.87      247.48     14.62 o 
   3  11   3       36.27       45.21      8.71 o 
  -6  12   3       68.63       95.17     15.36 o 
  -5  12   3       14.18       14.64      6.92 o 
  -4  12   3      122.92      134.80     12.04 o 
  -3  12   3       19.09       14.71      5.40 o 
  -2  12   3       90.94       87.01     13.61 o 
  -1  12   3       22.33       22.40      6.20 o 
   0  12   3      145.67      137.30     11.55 o 
   1  12   3       22.84       34.97      6.39 o 
   2  12   3       90.74      109.28     10.25 o 
   3  12   3       19.35       10.04      5.88 o 
  -5  13   3       28.44       40.66      7.49 o 
  -4  13   3       67.47       77.40      9.45 o 
  -3  13   3        7.81       15.47     10.13 o 
  -2  13   3       99.11       99.50     10.33 o 
  -1  13   3       16.74       20.26      5.44 o 
   0  13   3        3.11       -1.96      4.30 o 
   1  13   3       16.43       10.93      6.26 o 
   2  13   3       98.84      121.95     18.96 o 
   3  13   3        7.70       18.22      7.94 o 
   4  13   3       67.60       74.68     15.39 o 
  -3  14   3       44.00       51.32      9.75 o 
  -2  14   3        1.30       -2.53      2.53 o 
  -1  14   3        1.52       -0.56      4.74 o 
   0  14   3       56.58       67.41     14.42 o 
   1  14   3        1.57        9.27      8.95 o 
   2  14   3        1.21       -0.36      3.66 o 
   3  14   3       43.56       45.32     13.02 o 
   0   0   4     4226.30     4481.19     48.07 o 
   1   0   4     2074.03     2160.59     15.93 o 
   2   0   4       38.20       38.92      2.55 o 
   3   0   4      158.52      150.69     10.89 o 
   4   0   4       33.41       44.84      6.89 o 
   5   0   4     1093.25     1103.89     36.09 o 
   6   0   4      664.61      670.47     30.87 o 
   7   0   4       23.71        9.67      4.76 o 
   8   0   4       12.29       13.04      6.27 o 
   9   0   4      291.45      307.99     26.62 o 
  10   0   4      428.60      404.65     32.56 o 
  11   0   4        0.28        2.97      5.77 o 
 -11   1   4       45.67       41.24     11.88 o 
 -10   1   4        2.06        0.24      3.49 o 
  -9   1   4        5.42        6.92      5.73 o 
  -8   1   4      283.00      316.40     25.27 o 
  -7   1   4      725.52      716.80     35.14 o 
  -6   1   4      436.40      397.01     24.04 o 
  -5   1   4      728.94      803.98     31.55 o 
  -4   1   4      529.57      576.59     24.39 o 
  -3   1   4      709.03      732.35     13.68 o 
  -2   1   4      748.81      746.82     16.46 o 
  -1   1   4     2331.20     2328.22     19.43 o 
   0   1   4      268.89      266.41      8.33 o 
   1   1   4     2352.58     2333.59     79.37 o 
   2   1   4      725.34      721.58     10.40 o 
   3   1   4      684.24      699.36     22.29 o 
   4   1   4      543.31      611.75     23.73 o 
   5   1   4      719.47      759.68     29.49 o 
   6   1   4      439.07      463.97     25.22 o 
   7   1   4      722.49      697.21     33.77 o 
   8   1   4      283.06      286.50     23.49 o 
   9   1   4        6.40        4.68      5.98 o 
  10   1   4        1.84        3.73      4.54 o 
  11   1   4       45.30       50.97     12.57 o 
 -11   2   4       14.10        8.62      7.02 o 
 -10   2   4       73.42       99.25     16.66 o 
  -9   2   4      181.18      161.23     19.59 o 
  -8   2   4      107.75      106.26     15.10 o 
  -7   2   4      385.75      359.89     25.34 o 
  -6   2   4      109.97      103.88     12.84 o 
  -5   2   4       23.44       28.01      6.03 o 
  -4   2   4      731.53      676.64     27.29 o 
  -3   2   4     1664.30     1741.05     20.72 o 
  -2   2   4      386.40      382.56     13.84 o 
  -1   2   4       97.63      108.97      7.65 o 
   0   2   4      367.03      328.05      8.64 o 
   1   2   4       89.69       88.81      4.78 o 
   2   2   4      374.19      407.33      8.96 o 
   3   2   4     1646.31     1725.87     24.15 o 
   4   2   4      728.90      681.79     24.53 o 
   5   2   4       22.79       29.68      6.42 o 
   6   2   4      111.21       96.12     11.69 o 
   7   2   4      375.95      348.74     23.97 o 
   8   2   4      103.84      128.19     15.91 o 
   9   2   4      182.85      182.38     20.28 o 
  10   2   4       75.46       92.94     15.54 o 
  11   2   4       14.57       19.92      7.47 o 
 -11   3   4       18.60        6.85      7.13 o 
 -10   3   4      105.88      128.58     19.18 o 
  -9   3   4       82.44       68.00     13.30 o 
  -8   3   4       96.29      115.14     16.25 o 
  -7   3   4      420.24      449.19     28.83 o 
  -6   3   4      233.29      224.14     18.96 o 
  -5   3   4       55.08       67.75      9.89 o 
  -4   3   4       39.16       40.03      6.89 o 
  -3   3   4      287.64      287.59      8.41 o 
  -2   3   4      190.70      190.77      5.62 o 
  -1   3   4     1471.90     1534.81     12.72 o 
   0   3   4      877.75      846.50     11.93 o 
   1   3   4     1444.99     1506.29     11.09 o 
   2   3   4      186.21      188.13      6.22 o 
   3   3   4      284.32      285.42     10.50 o 
   4   3   4       35.90       45.53      5.68 o 
   5   3   4       49.27       53.41      8.93 o 
   6   3   4      234.42      240.90     12.84 o 
   7   3   4      414.82      422.38     18.60 o 
   8   3   4       97.93       96.90     13.81 o 
   9   3   4       83.34      104.80     15.74 o 
  10   3   4      105.52      129.73     18.60 o 
  11   3   4       18.41       20.58      8.99 o 
 -10   4   4        1.12       -5.49      5.49 o 
  -9   4   4       33.36       32.92      9.57 o 
  -8   4   4       71.93       94.79     14.58 o 
  -7   4   4      101.08      101.11     14.40 o 
  -6   4   4      197.95      213.66     19.07 o 
  -5   4   4      125.30      116.26     13.36 o 
  -4   4   4      141.22      129.65     13.03 o 
  -3   4   4     1007.50      970.70     15.24 o 
  -2   4   4      509.87      522.93      9.21 o 
  -1   4   4      511.30      518.91      7.07 o 
   0   4   4      454.57      487.82      9.51 o 
   1   4   4      508.34      536.71     21.49 o 
   2   4   4      502.11      501.02      7.05 o 
   3   4   4      990.76      957.28     22.29 o 
   4   4   4      140.35      125.77      7.86 o 
   5   4   4      125.50      128.60      8.51 o 
   6   4   4      197.59      212.44     12.15 o 
   7   4   4      105.53      106.02      9.54 o 
   8   4   4       73.02       71.88     22.35 o 
   9   4   4       32.56       26.68      5.59 o 
 -10   5   4      103.47      137.91     20.31 o 
  -9   5   4       55.90       73.53     14.15 o 
  -8   5   4        4.82        1.49      4.82 o 
  -7   5   4       84.19       80.37     13.01 o 
  -6   5   4       93.77       87.79     12.57 o 
  -5   5   4      310.77      283.39     21.24 o 
  -4   5   4      444.40      519.46     26.71 o 
  -3   5   4       48.90       54.57      4.88 o 
  -2   5   4      594.55      612.40      8.83 o 
  -1   5   4     1437.44     1427.25     18.95 o 
   0   5   4      124.05      154.95      5.51 o 
   1   5   4     1431.55     1470.84     37.61 o 
   2   5   4      590.54      637.30     13.81 o 
   3   5   4       48.72       62.75      5.19 o 
   4   5   4      446.43      451.50     20.02 o 
   5   5   4      306.99      277.55     17.71 o 
   6   5   4       96.14       93.55     11.74 o 
   7   5   4       83.06      102.21     13.28 o 
   8   5   4        4.39        3.36      3.09 o 
   9   5   4       54.60       57.50     12.02 o 
 -10   6   4       58.66       46.21     11.46 o 
  -9   6   4       77.91       67.16     13.43 o 
  -8   6   4      120.28      121.83     16.97 o 
  -7   6   4      147.76      165.40     18.89 o 
  -6   6   4       61.46       72.29     11.54 o 
  -5   6   4       24.95       23.78      6.91 o 
  -4   6   4       20.95       16.12      5.21 o 
  -3   6   4      532.65      527.09     11.49 o 
  -2   6   4      283.76      264.96      7.98 o 
  -1   6   4      266.90      274.65     11.31 o 
   0   6   4      188.87      203.02     14.80 o 
   1   6   4      261.00      248.16      6.17 o 
   2   6   4      283.08      258.06      8.94 o 
   3   6   4      531.41      516.46     15.74 o 
   4   6   4       22.24       20.64      2.28 o 
   5   6   4       25.44       17.01      5.03 o 
   6   6   4       60.27       65.98      9.81 o 
   7   6   4      151.73      152.82     16.10 o 
   8   6   4      119.43      120.16     15.75 o 
   9   6   4       76.99      104.20     15.42 o 
  10   6   4       58.41       85.03     15.42 o 
  -9   7   4       64.57       66.20     14.01 o 
  -8   7   4       99.47      129.73     18.26 o 
  -7   7   4       90.40      110.16     15.83 o 
  -6   7   4       42.87       32.38      8.07 o 
  -5   7   4       13.38       12.13      6.12 o 
  -4   7   4      653.16      641.08     32.14 o 
  -3   7   4       40.47       35.70      4.52 o 
  -2   7   4      395.40      384.23     11.23 o 
  -1   7   4      114.20      105.11      7.86 o 
   0   7   4       95.46      123.07     13.58 o 
   1   7   4      115.11      108.51      7.14 o 
   2   7   4      393.73      399.68     11.73 o 
   3   7   4       42.76       39.09      4.22 o 
   4   7   4      666.10      684.96     24.98 o 
   5   7   4       13.95        6.73      3.49 o 
   6   7   4       45.29       44.46      8.19 o 
   7   7   4       93.67       97.36     13.15 o 
   8   7   4       98.92       99.87     14.42 o 
   9   7   4       65.01       57.25     12.14 o 
  -9   8   4       14.35       17.48      7.83 o 
  -8   8   4       14.00       23.34      9.41 o 
  -7   8   4      120.13      124.42     17.04 o 
  -6   8   4      178.15      132.71     16.64 o 
  -5   8   4      188.00      156.47     17.68 o 
  -4   8   4        3.01        6.54      4.15 o 
  -3   8   4      177.56      182.86     14.65 o 
  -2   8   4       24.04       21.59      2.39 o 
  -1   8   4       55.30       51.54      5.83 o 
   0   8   4      106.03       78.80     11.91 o 
   1   8   4       52.17       50.69      3.42 o 
   2   8   4       24.32       22.78      3.27 o 
   3   8   4      175.05      171.69      8.90 o 
   4   8   4        3.60        7.91      3.40 o 
   5   8   4      197.25      183.78     14.88 o 
   6   8   4      181.77      176.30     16.02 o 
   7   8   4      119.79      108.67     13.87 o 
   8   8   4       14.35        7.69      4.76 o 
   9   8   4       14.63       23.76      8.37 o 
  -8   9   4      132.28      162.50     21.04 o 
  -7   9   4      159.29      145.79     18.78 o 
  -6   9   4       13.98        2.66      4.88 o 
  -5   9   4       35.33       36.27      9.13 o 
  -4   9   4       71.32       81.32     12.32 o 
  -3   9   4       38.38       38.90      5.69 o 
  -2   9   4      242.88      246.58     13.81 o 
  -1   9   4       68.47       53.86      6.60 o 
   0   9   4        8.32        5.22      2.59 o 
   1   9   4       71.92       67.63      4.26 o 
   2   9   4      249.82      254.23     18.23 o 
   3   9   4       35.08       38.66      5.06 o 
   4   9   4       68.76       79.50      8.91 o 
   5   9   4       33.59       34.13      6.60 o 
   6   9   4       15.24       13.78      4.82 o 
   7   9   4      154.86      173.26     17.70 o 
   8   9   4      131.47      142.67     17.07 o 
  -8  10   4       23.37       25.66      8.86 o 
  -7  10   4      114.43      121.30     17.77 o 
  -6  10   4       87.72       87.64     14.34 o 
  -5  10   4      161.83      168.18     19.35 o 
  -4  10   4      189.09      204.58     21.20 o 
  -3  10   4       20.86       26.60      5.24 o 
  -2  10   4       50.07       63.28      7.77 o 
  -1  10   4      180.69      172.21     14.23 o 
   0  10   4      375.68      335.11     26.12 o 
   1  10   4      182.46      189.74     12.81 o 
   2  10   4       48.15       47.33      8.88 o 
   3  10   4       23.25       25.00      7.15 o 
  -7  11   4       46.56       45.23     11.04 o 
  -6  11   4       56.01       48.60     10.72 o 
  -5  11   4      139.17      135.72     11.88 o 
  -4  11   4       11.09       21.87      4.93 o 
  -3  11   4       12.88        6.87      7.30 o 
  -2  11   4       87.19       93.68      9.83 o 
  -1  11   4      352.05      352.05     24.40 o 
   0  11   4        7.49        9.23      4.32 o 
   1  11   4      359.52      370.28     18.65 o 
   2  11   4       88.15       92.46      9.52 o 
   3  11   4       13.92        9.38      4.37 o 
  -6  12   4       16.61       17.01      7.54 o 
  -5  12   4        0.71        7.58      5.65 o 
  -4  12   4       58.24       56.46      7.77 o 
  -3  12   4       81.18       84.09      9.34 o 
  -2  12   4        8.50        1.52      3.83 o 
  -1  12   4       24.46       29.84      9.54 o 
   0  12   4       12.24        9.20      3.64 o 
   1  12   4       23.15       19.14      6.28 o 
   2  12   4        8.66        2.53      2.96 o 
   3  12   4       83.77       71.03     13.79 o 
  -5  13   4       10.33       25.96      9.19 o 
  -4  13   4       22.23       27.33      9.61 o 
  -3  13   4       25.10       27.04      5.55 o 
  -2  13   4       34.76       60.75     11.96 o 
  -1  13   4       35.14       36.60     11.01 o 
   0  13   4       11.36       12.81      4.32 o 
   1  13   4       34.05       19.74      8.81 o 
   2  13   4       33.55       36.36     11.29 o 
   3  13   4       24.68       38.76     11.52 o 
   4  13   4       22.74       41.85     11.49 o 
  -2  14   4        8.95       13.68      4.37 o 
  -1  14   4       14.55       17.73      7.97 o 
   0  14   4       19.62       19.88      8.69 o 
   1  14   4       14.28        9.40      7.93 o 
   2  14   4        8.13        1.75      5.28 o 
   1   0   5      208.11      229.22      5.80 o 
   2   0   5      156.17      164.03      6.14 o 
   3   0   5       42.91       55.35      7.02 o 
   4   0   5       64.23       81.94      9.33 o 
   5   0   5      973.62     1033.62     35.63 o 
   6   0   5       70.26       58.07      9.72 o 
   7   0   5        2.37        5.11      5.53 o 
   8   0   5      343.47      351.67     26.59 o 
   9   0   5        0.66       -1.72      4.07 o 
  10   0   5       32.02       57.10     12.54 o 
  11   0   5        6.21       15.02      8.98 o 
 -11   1   5       18.23       21.42      9.42 o 
 -10   1   5       62.71       76.91     14.23 o 
  -9   1   5      121.47      125.29     17.48 o 
  -8   1   5       70.50       76.64     12.90 o 
  -7   1   5       77.25       69.09     11.61 o 
  -6   1   5      118.07      119.71     13.84 o 
  -5   1   5      107.15      110.13     12.12 o 
  -4   1   5     1669.85     1710.94     43.39 o 
  -3   1   5      653.27      671.26     25.13 o 
  -1   1   5      616.77      634.65     11.05 o 
   0   1   5       61.34       43.37      3.86 o 
   1   1   5      607.00      636.36     15.09 o 
   2   1   5      352.23      402.08     10.51 o 
   3   1   5      644.98      652.80     14.70 o 
   4   1   5     1670.03     1717.11     40.66 o 
   5   1   5      107.56       93.30     10.66 o 
   6   1   5      114.42      120.89     13.50 o 
   7   1   5       74.20       83.90     12.42 o 
   8   1   5       71.31       92.57     13.96 o 
   9   1   5      120.68      120.48     17.05 o 
  10   1   5       59.04       55.22     12.20 o 
  11   1   5       18.53       24.69      7.93 o 
 -11   2   5       17.36       37.07     11.95 o 
 -10   2   5       13.26       10.21      6.15 o 
  -9   2   5       22.28       40.96     10.07 o 
  -8   2   5       92.52       92.53     14.18 o 
  -7   2   5       37.72       36.48      8.17 o 
  -6   2   5      887.96      898.70     37.64 o 
  -5   2   5      506.32      491.84     26.06 o 
  -4   2   5      725.56      715.52     29.33 o 
  -3   2   5      657.84      684.54     25.12 o 
  -2   2   5     1341.30     1363.03     27.79 o 
  -1   2   5     2093.96     2173.79     35.87 o 
   0   2   5      821.14      840.41     20.84 o 
   1   2   5     2096.61     2126.49     17.14 o 
   2   2   5     1305.22     1373.44     17.89 o 
   3   2   5      656.45      685.38     20.53 o 
   4   2   5      733.88      761.19     26.25 o 
   5   2   5      506.15      481.82     23.44 o 
   6   2   5      890.80      874.54     34.69 o 
   7   2   5       37.10       38.89      8.78 o 
   8   2   5       87.59      105.25     14.46 o 
   9   2   5       22.43       29.31      8.91 o 
  10   2   5       13.29       20.78      8.36 o 
  11   2   5       18.60       12.84      8.03 o 
 -10   3   5       24.93       21.52      8.50 o 
  -9   3   5        2.74        3.03      4.55 o 
  -8   3   5      119.00      140.24     17.70 o 
  -7   3   5      593.31      566.29     33.03 o 
  -6   3   5      174.64      189.80     17.84 o 
  -5   3   5      128.01      121.95     13.61 o 
  -4   3   5       79.03       98.25     11.57 o 
  -3   3   5      539.31      515.99     11.57 o 
  -2   3   5      295.59      273.94      5.61 o 
  -1   3   5     2629.50     2651.30     30.67 o 
   0   3   5        3.75        1.16      1.08 o 
   1   3   5     2615.46     2613.87     29.58 o 
   2   3   5      298.44      281.35      7.95 o 
   3   3   5      538.80      518.46     14.65 o 
   4   3   5       75.90       69.32      7.89 o 
   5   3   5      128.40      131.57     12.07 o 
   6   3   5      176.89      181.70     15.78 o 
   7   3   5      603.17      609.28     31.42 o 
   8   3   5      119.36      109.63     14.78 o 
   9   3   5        2.00       -4.46      6.11 o 
  10   3   5       24.81       24.17      8.61 o 
 -10   4   5       15.74        7.82      5.85 o 
  -9   4   5        6.32       20.32      8.52 o 
  -8   4   5       44.30       38.70      9.67 o 
  -7   4   5       17.39       17.45      7.25 o 
  -6   4   5       71.22       72.44     11.63 o 
  -5   4   5      285.11      295.90     21.52 o 
  -4   4   5        7.64        9.54      4.29 o 
  -3   4   5      251.83      264.92      8.16 o 
  -2   4   5     1145.91     1165.16     13.60 o 
  -1   4   5     1492.22     1479.04     17.74 o 
   0   4   5     1291.01     1351.25     16.88 o 
   1   4   5     1500.82     1468.29     36.06 o 
   2   4   5     1146.34     1185.64     12.75 o 
   3   4   5      252.75      286.56     10.73 o 
   4   4   5        7.27       13.43      3.43 o 
   5   4   5      283.46      290.17     17.84 o 
   6   4   5       70.34       63.05      9.33 o 
   7   4   5       16.93        8.12      4.71 o 
   8   4   5       44.40       43.68      9.23 o 
   9   4   5        6.66       14.75      7.28 o 
  10   4   5       15.38       16.74      7.73 o 
 -10   5   5        3.76        2.44      5.21 o 
  -9   5   5      103.81      103.77     16.71 o 
  -8   5   5       33.53       25.94      8.10 o 
  -7   5   5       11.89       25.56      8.12 o 
  -6   5   5       29.56       11.97      5.44 o 
  -5   5   5        1.02        3.15      4.70 o 
  -4   5   5       19.32       16.00      5.84 o 
  -3   5   5      811.68      782.59     15.29 o 
  -2   5   5        3.43        5.96      1.25 o 
  -1   5   5      301.82      278.98     11.20 o 
   0   5   5      694.73      714.11     13.52 o 
   1   5   5      307.93      285.09     10.38 o 
   2   5   5        3.85        6.46      3.90 o 
   3   5   5      791.61      784.05     17.58 o 
   4   5   5       20.76       18.56      3.90 o 
   5   5   5        0.97        4.32      2.89 o 
   6   5   5       31.51       34.92      5.19 o 
   7   5   5       10.96       16.28      5.69 o 
   8   5   5       32.85       33.47      8.75 o 
 -10   6   5       22.35       19.82      9.00 o 
  -9   6   5        2.24       -4.29      4.78 o 
  -8   6   5       37.53       28.77      9.08 o 
  -7   6   5       18.61       37.10      9.96 o 
  -6   6   5       44.66       40.13      8.95 o 
  -5   6   5      304.05      307.61     23.65 o 
  -4   6   5       47.16       49.26      8.75 o 
  -3   6   5       81.65       82.68      4.91 o 
  -2   6   5      905.61      974.21     29.79 o 
  -1   6   5      362.56      360.17     21.55 o 
   0   6   5      124.36      117.71      5.55 o 
   1   6   5      357.80      342.84     20.38 o 
   2   6   5      911.45      964.25     34.61 o 
   3   6   5       79.59       74.78     10.44 o 
   4   6   5       45.14       43.11      3.61 o 
   5   6   5      312.41      302.09     18.40 o 
   6   6   5       44.20       46.28      8.33 o 
   7   6   5       17.56       13.62      5.61 o 
   8   6   5       35.81       38.00      9.18 o 
  -9   7   5        1.84        9.17      5.66 o 
  -8   7   5       44.39       56.22     12.72 o 
  -7   7   5       26.90        9.78      4.37 o 
  -6   7   5       43.64       66.99     11.96 o 
  -5   7   5       76.97       64.73     11.55 o 
  -4   7   5     1023.70     1026.57     42.00 o 
  -3   7   5        4.42        2.97      1.23 o 
  -2   7   5      207.24      186.90      5.69 o 
  -1   7   5      176.30      187.20     16.79 o 
   0   7   5     1263.62     1123.01     29.71 o 
   1   7   5      175.46      163.41     14.53 o 
   2   7   5      205.51      245.35     18.22 o 
   3   7   5        5.07        6.01      3.52 o 
   4   7   5     1030.73     1037.36     24.08 o 
   5   7   5       77.39       91.13     10.47 o 
   6   7   5       38.94       60.33      9.38 o 
   7   7   5       27.04       24.99      7.07 o 
   8   7   5       44.09       55.90     11.20 o 
  -9   8   5       20.19       19.70      8.81 o 
  -8   8   5       30.65       55.08     12.87 o 
  -7   8   5       68.08       58.36     12.39 o 
  -6   8   5      112.82      126.55     17.13 o 
  -5   8   5       68.32       77.87     12.72 o 
  -4   8   5      245.21      266.31     22.35 o 
  -3   8   5      117.64      115.96     11.28 o 
  -2   8   5      385.92      403.45     16.13 o 
  -1   8   5        6.53        5.19      4.11 o 
   0   8   5      142.42      134.53      8.01 o 
   1   8   5        6.69        3.44      3.07 o 
   2   8   5      379.21      392.09     24.00 o 
   3   8   5      117.74      114.13      7.91 o 
   4   8   5      245.82      229.82     12.99 o 
   5   8   5       68.33       55.72      8.36 o 
   6   8   5      112.93      102.36     12.36 o 
   7   8   5       68.87       70.50     11.19 o 
   8   8   5       28.24       48.46     10.40 o 
   9   8   5       20.02       20.13      7.47 o 
  -8   9   5        0.69       -4.84      4.84 o 
  -7   9   5       39.14       19.67      8.14 o 
  -6   9   5       81.69       74.20     13.62 o 
  -5   9   5       80.47       81.25     12.88 o 
  -4   9   5       99.99      110.30      9.33 o 
  -3   9   5        8.69        5.67      2.55 o 
  -2   9   5      114.13      117.28      9.62 o 
  -1   9   5        4.32        4.52      5.58 o 
   0   9   5      415.64      370.17     26.81 o 
   1   9   5        4.16        4.92      3.08 o 
   2   9   5      116.84      115.39     13.51 o 
   3   9   5        8.73       11.31      5.54 o 
   4   9   5      101.77      119.98     14.36 o 
  -7  10   5        3.78       27.44     10.26 o 
  -6  10   5       53.49       56.24     12.09 o 
  -5  10   5       50.33       46.45      6.75 o 
  -4  10   5       25.08       17.32      4.34 o 
  -3  10   5       53.22       80.02     10.79 o 
  -2  10   5      264.65      278.11     15.47 o 
  -1  10   5       63.30       81.60     13.67 o 
   0  10   5       71.88       63.34      7.99 o 
   1  10   5       61.21       63.13      7.75 o 
   2  10   5      267.16      285.14     21.73 o 
   3  10   5       53.92       45.30      9.00 o 
   4  10   5       26.28       31.65      8.75 o 
  -7  11   5       56.93       92.13     16.13 o 
  -6  11   5        8.79       18.22      8.41 o 
  -5  11   5       13.50        8.61      7.04 o 
  -4  11   5        8.46        7.24      3.10 o 
  -3  11   5      193.65      193.40     13.47 o 
  -2  11   5       83.19       78.11      8.80 o 
  -1  11   5        7.54       23.15      8.71 o 
   0  11   5       48.58       46.58     14.08 o 
   1  11   5        8.79        3.41      3.79 o 
   2  11   5       83.80       74.23      9.79 o 
   3  11   5      192.39      219.46     19.49 o 
   4  11   5        8.29        5.23      4.85 o 
  -6  12   5        0.40        3.83      6.96 o 
  -5  12   5      133.11      153.04     20.11 o 
  -4  12   5       11.75        6.30      5.43 o 
  -3  12   5        1.13       -3.33      4.02 o 
  -2  12   5       22.66       27.99      8.70 o 
  -1  12   5       45.02       54.97     12.40 o 
   0  12   5       41.40       38.12      6.72 o 
   1  12   5       48.10       44.30      7.14 o 
   2  12   5       22.86       27.00      5.61 o 
   3  12   5        1.07       -4.11      4.11 o 
  -4  13   5       35.18       35.78     10.02 o 
  -3  13   5       58.40       69.67     13.20 o 
  -1  13   5       47.57       50.84     12.59 o 
   0  13   5        5.84        5.51      7.41 o 
   1  13   5       48.16       49.22     12.55 o 
   2  13   5       57.75       52.36     12.66 o 
   3  13   5       57.73       62.66     14.89 o 
  -1  14   5       20.49       30.86      9.99 o 
   0  14   5       21.69       55.21     14.37 o 
   1  14   5       20.28       16.87      7.90 o 
   2  14   5       44.43       56.62     14.61 o 
   0   0   6     2412.06     2323.78     42.96 o 
   1   0   6      338.88      365.14      8.92 o 
   2   0   6        6.85       18.55      5.43 o 
   3   0   6      130.44      152.91      6.77 o 
   4   0   6      123.45       99.41     10.71 o 
   5   0   6      264.46      260.56     18.74 o 
   6   0   6      497.10      531.36     28.56 o 
   7   0   6       77.35       77.46     12.05 o 
   8   0   6       36.64       38.21      9.91 o 
   9   0   6       14.76       17.41      8.12 o 
  10   0   6      100.42      155.37     20.91 o 
 -10   1   6       24.70       18.33      8.13 o 
  -9   1   6      111.26      108.78     16.46 o 
  -8   1   6      195.18      208.97     21.29 o 
  -7   1   6      120.35      117.59     15.08 o 
  -6   1   6      173.66      194.62     17.64 o 
  -5   1   6      132.54      148.16     14.65 o 
  -4   1   6      175.41      162.62     13.96 o 
  -3   1   6       75.99       77.39      5.07 o 
  -1   1   6      172.37      162.26      7.02 o 
   0   1   6        0.61       -0.27      1.81 o 
   1   1   6      176.72      182.60      8.57 o 
   2   1   6     2018.74     2066.23     29.80 o 
   3   1   6       80.56       73.98      5.15 o 
   4   1   6      181.49      192.31      9.12 o 
   5   1   6      134.31      130.06     13.12 o 
   6   1   6      174.26      188.45     16.83 o 
   7   1   6      117.65      132.20     15.50 o 
   8   1   6      196.68      211.20     20.70 o 
   9   1   6      114.16      105.70     15.68 o 
  10   1   6       25.46       19.74      8.24 o 
 -10   2   6       27.43       23.83      9.12 o 
  -9   2   6       80.84       75.19     13.65 o 
  -8   2   6      218.03      226.03     22.44 o 
  -7   2   6       88.13      105.58     14.55 o 
  -6   2   6      466.92      470.93     28.18 o 
  -5   2   6       95.94       87.41     11.29 o 
  -4   2   6        9.17       13.48      5.64 o 
  -3   2   6      289.18      278.63     17.76 o 
  -2   2   6      220.52      227.39     12.37 o 
  -1   2   6     1142.54     1170.94     27.45 o 
   0   2   6      685.63      646.15     15.92 o 
   1   2   6     1136.81     1167.91     17.04 o 
   2   2   6      226.87      232.58      9.64 o 
   3   2   6      276.10      258.33     10.04 o 
   4   2   6        9.60        8.73      3.41 o 
   5   2   6       94.48      117.43     12.06 o 
   6   2   6      460.03      443.60     25.23 o 
   7   2   6       89.68       89.80     12.83 o 
   8   2   6      219.34      221.56     21.18 o 
   9   2   6       78.37       77.47     13.45 o 
  10   2   6       28.87       33.04     10.30 o 
 -10   3   6       43.63       26.90      9.04 o 
  -9   3   6       32.14       36.23     10.32 o 
  -8   3   6      124.58      133.67     17.61 o 
  -7   3   6      197.16      200.37     20.33 o 
  -6   3   6       45.60       38.35      9.23 o 
  -5   3   6      344.45      338.97     23.29 o 
  -4   3   6       22.69       19.42      6.01 o 
  -3   3   6       94.47       90.34      6.54 o 
  -2   3   6      128.83      132.56      6.68 o 
  -1   3   6       43.50       46.81      6.30 o 
   0   3   6      369.19      399.91      9.64 o 
   1   3   6       43.13       39.75      2.50 o 
   2   3   6      125.73      128.96      6.89 o 
   3   3   6       92.23       87.99      6.44 o 
   4   3   6       21.16       20.60      4.59 o 
   5   3   6      351.03      327.68     19.36 o 
   6   3   6       42.72       37.86      7.65 o 
   7   3   6      193.80      203.90     18.51 o 
   8   3   6      123.01      129.78     16.07 o 
   9   3   6       31.93       34.83      9.21 o 
  10   3   6       43.30       44.79     11.21 o 
 -10   4   6        3.62        7.33      5.97 o 
  -9   4   6       82.96       73.00     14.46 o 
  -8   4   6      162.69      151.83     18.98 o 
  -7   4   6      118.45      121.28     16.39 o 
  -6   4   6      113.57      108.69     14.23 o 
  -5   4   6       64.51       80.94     11.65 o 
  -4   4   6       66.56       58.27      9.82 o 
  -3   4   6      363.51      366.96     15.90 o 
  -2   4   6        0.74        3.90      1.49 o 
  -1   4   6      641.77      630.61     12.94 o 
   0   4   6      558.67      595.17     25.85 o 
   1   4   6      628.07      621.60      8.30 o 
   2   4   6        0.64        0.52      0.81 o 
   3   4   6      377.83      364.84     12.58 o 
   4   4   6       66.63       61.60      7.43 o 
   5   4   6       63.80       62.87      8.45 o 
   6   4   6      114.82      100.18     11.66 o 
   7   4   6      120.16      114.77     13.97 o 
   8   4   6      160.75      134.82     15.98 o 
   9   4   6       83.04       81.79     14.31 o 
  10   4   6        3.72        0.65      5.22 o 
 -10   5   6        2.90        7.14      6.77 o 
  -9   5   6       84.72       73.19     14.22 o 
  -8   5   6       57.24       65.05     12.62 o 
  -7   5   6       17.19       25.06      7.71 o 
  -6   5   6      201.61      187.55     19.23 o 
  -5   5   6      400.13      448.01     28.39 o 
  -4   5   6      120.76      128.85     14.24 o 
  -3   5   6       46.95       47.96      5.11 o 
  -2   5   6      359.33      362.88     10.47 o 
  -1   5   6      382.88      352.90     12.68 o 
   0   5   6     1469.94     1588.12     19.97 o 
   1   5   6      376.97      363.36     12.48 o 
   2   5   6      351.52      348.25      9.53 o 
   3   5   6       47.51       45.00      2.86 o 
   4   5   6      125.47      128.41     10.33 o 
   5   5   6      394.23      405.95     20.78 o 
   6   5   6      205.06      198.58     16.45 o 
   7   5   6       16.52       28.55      7.15 o 
   8   5   6       55.98       56.77     10.13 o 
   9   5   6       83.48      100.69     15.40 o 
  -9   6   6       22.03       35.94     11.50 o 
  -8   6   6       32.76       35.66     10.84 o 
  -7   6   6       20.99       14.63      7.45 o 
  -6   6   6      103.62       96.38     14.32 o 
  -5   6   6      177.95      175.72     18.31 o 
  -4   6   6       28.64       19.54      6.80 o 
  -3   6   6     1042.81     1054.65     17.91 o 
  -2   6   6      488.37      506.80      9.65 o 
  -1   6   6      122.42      115.20     12.69 o 
   0   6   6      110.91       97.62      9.50 o 
   1   6   6      121.46      115.08      7.16 o 
   2   6   6      488.73      501.11     26.51 o 
   3   6   6     1036.28     1102.92     40.16 o 
   4   6   6       25.99       31.64      8.28 o 
  -9   7   6       39.77       38.78     11.53 o 
  -8   7   6       89.85       78.60     14.83 o 
  -7   7   6        8.78        9.90      6.03 o 
  -6   7   6       26.53       40.00     10.17 o 
  -5   7   6      110.97      132.39     16.58 o 
  -4   7   6      176.03      182.08     10.50 o 
  -3   7   6       51.39       34.96      5.48 o 
  -2   7   6      556.10      565.94     17.14 o 
  -1   7   6      337.24      342.88     23.09 o 
   0   7   6      114.24      113.60      7.51 o 
   1   7   6      336.94      338.49     12.00 o 
   2   7   6      549.25      578.82     29.46 o 
   3   7   6       54.52       50.65      9.15 o 
   4   7   6      183.29      180.36     17.61 o 
  -8   8   6       13.05        2.75      5.46 o 
  -7   8   6       63.64       76.65     14.53 o 
  -6   8   6      145.03      149.95     19.27 o 
  -5   8   6       71.80       57.29     11.53 o 
  -4   8   6       10.27        9.80      3.83 o 
  -3   8   6       30.02       27.62      5.49 o 
  -2   8   6       12.39       17.24      7.33 o 
  -1   8   6      165.77      157.38     16.82 o 
   0   8   6      564.08      575.55     31.94 o 
   1   8   6      166.35      141.83     15.10 o 
   2   8   6       11.26       13.04      4.99 o 
   3   8   6       30.34       30.62      7.92 o 
   4   8   6        8.30        5.04      6.21 o 
  -8   9   6       30.93       33.73     10.80 o 
  -7   9   6       60.65       80.83     15.02 o 
  -6   9   6       67.03       72.19     13.81 o 
  -5   9   6       30.98       43.52     10.65 o 
  -4   9   6       97.65      111.18      9.38 o 
  -3   9   6       12.06       12.11      4.09 o 
  -2   9   6      144.46      170.15     11.20 o 
  -1   9   6      149.16      136.43     16.53 o 
   0   9   6       23.36       25.06      9.03 o 
   1   9   6      145.96      137.57     11.41 o 
   2   9   6      146.40      159.92     16.54 o 
   3   9   6       12.12       35.12      8.50 o 
   4   9   6       94.21      113.93     14.60 o 
  -7  10   6       94.33      132.09     19.41 o 
  -6  10   6       58.78       65.94     13.57 o 
  -5  10   6       10.47       11.48      6.64 o 
  -4  10   6       42.93       36.88      9.07 o 
  -3  10   6       29.31       30.91      6.72 o 
  -2  10   6       76.74       65.58     12.37 o 
  -1  10   6      123.68      117.91     16.59 o 
   0  10   6      673.05      631.68     25.10 o 
   1  10   6      123.01      116.42     11.00 o 
   2  10   6       78.29       56.41     10.41 o 
   3  10   6       29.47       28.12      8.04 o 
   4  10   6       40.95       46.45     10.22 o 
  -6  11   6       79.23       88.19     16.42 o 
  -5  11   6      128.06      130.06     18.71 o 
  -4  11   6       15.05        1.30      4.57 o 
  -2  11   6       39.08       44.97     10.24 o 
  -1  11   6       50.23       41.65     10.68 o 
   0  11   6      114.65      119.97     11.54 o 
   1  11   6       50.28       56.11      7.81 o 
   2  11   6       41.01       42.81      7.25 o 
   3  11   6       25.14       19.97      7.18 o 
   4  11   6       14.05       16.89      7.71 o 
  -5  12   6        4.10        7.21      6.49 o 
  -4  12   6        2.95        6.29      4.80 o 
  -3  12   6       62.67       81.21     14.34 o 
  -2  12   6       31.96       60.50     13.72 o 
  -1  12   6        4.10       10.57      6.55 o 
   0  12   6        1.56       -6.09      6.09 o 
   1  12   6        3.67        1.51      2.98 o 
   2  12   6       32.19       25.11      6.86 o 
   3  12   6       62.99       82.64     10.12 o 
   4  12   6        3.27       17.33      7.73 o 
  -3  13   6        0.49       -7.90      7.90 o 
  -2  13   6        0.31       -3.70      5.34 o 
  -1  13   6       12.02       16.44      4.76 o 
   0  13   6        4.40        0.14      3.13 o 
   1  13   6       11.00        5.95      3.97 o 
   2  13   6        0.34       -1.03      3.48 o 
   3  13   6        0.63       11.57      8.44 o 
   1   0   7      173.84      207.03      7.26 o 
   2   0   7      208.56      242.64     16.48 o 
   3   0   7     1587.85     1607.81     40.78 o 
   4   0   7       27.47       31.76      3.69 o 
   5   0   7       69.64       72.28      6.10 o 
   6   0   7       23.42       26.74      7.59 o 
   7   0   7      112.17      135.97     15.95 o 
   8   0   7       92.59      124.31     16.44 o 
   9   0   7      108.64      114.32     17.03 o 
  10   0   7       17.12       35.00     10.67 o 
 -10   1   7       41.12       34.89     10.30 o 
  -9   1   7       21.07       29.15      9.63 o 
  -8   1   7       49.81       42.07      9.93 o 
  -7   1   7       53.37       61.67     11.33 o 
  -6   1   7       15.90       10.90      4.77 o 
  -5   1   7      595.53      572.82     28.88 o 
  -4   1   7      227.84      215.58      8.44 o 
  -3   1   7      141.96      125.97     12.24 o 
  -1   1   7      154.90      166.50      7.48 o 
   0   1   7       76.62       89.12      6.55 o 
   1   1   7      165.94      172.40      9.00 o 
   2   1   7      120.09      118.06     10.13 o 
   3   1   7      145.93      146.52     11.92 o 
   4   1   7      229.38      237.06     10.21 o 
   5   1   7      598.03      606.21     28.20 o 
   6   1   7       15.29       13.58      4.68 o 
   7   1   7       52.61       59.06     10.73 o 
   8   1   7       48.40       42.85     10.06 o 
   9   1   7       21.95       26.12      8.28 o 
  10   1   7       40.32       32.67      9.99 o 
 -10   2   7       64.95       65.80     14.17 o 
  -9   2   7       73.44       64.26     13.28 o 
  -8   2   7       30.43       38.36      9.52 o 
  -7   2   7      178.29      183.81     19.44 o 
  -6   2   7       59.59       53.92     10.52 o 
  -5   2   7      100.16       93.87     12.41 o 
  -4   2   7      155.22      142.93     14.21 o 
  -3   2   7      179.86      176.09     15.03 o 
  -2   2   7      243.32      259.30     13.51 o 
  -1   2   7      337.28      296.37     18.99 o 
   0   2   7       28.68       27.32      3.73 o 
   1   2   7      340.34      314.29     11.92 o 
   2   2   7      240.86      256.60     10.78 o 
   3   2   7      175.06      169.34     16.12 o 
   4   2   7      160.54      170.14     13.31 o 
   5   2   7       99.50       86.79     10.62 o 
   6   2   7       60.79       64.86     10.29 o 
   7   2   7      178.62      201.60     18.80 o 
   8   2   7       29.75       15.91      6.10 o 
   9   2   7       70.81       66.74     13.35 o 
  10   2   7       64.74       72.52     14.56 o 
 -10   3   7       27.78       27.23     10.08 o 
  -9   3   7       13.45       31.80      9.64 o 
  -8   3   7        5.70        2.19      4.47 o 
  -7   3   7      188.52      191.24     20.18 o 
  -6   3   7      618.73      566.12     32.37 o 
  -5   3   7      253.57      283.88     21.96 o 
  -4   3   7      194.82      186.74     16.72 o 
  -2   3   7     1037.79     1039.33     19.59 o 
  -1   3   7      527.67      523.44     21.42 o 
   0   3   7       16.76       18.45      5.00 o 
   1   3   7      520.07      526.94     10.94 o 
   2   3   7     1045.87     1004.46     17.74 o 
   3   3   7       21.61       30.62      7.91 o 
   4   3   7      194.24      195.03     13.79 o 
   5   3   7      257.66      281.35     18.42 o 
   6   3   7      621.62      613.94     29.55 o 
   7   3   7      187.22      204.99     18.69 o 
   8   3   7        6.21        2.36      4.29 o 
   9   3   7       13.36       28.51      9.04 o 
  10   3   7       27.91       28.96      9.66 o 
 -10   4   7       61.69       73.01     15.92 o 
  -9   4   7       14.54       25.92      9.52 o 
  -8   4   7       15.41       24.55      8.43 o 
  -7   4   7       97.56       93.62     14.82 o 
  -6   4   7      217.16      223.58     21.04 o 
  -5   4   7       77.61       69.75     11.57 o 
  -4   4   7      160.67      156.77     16.01 o 
  -3   4   7       53.61       40.24      5.48 o 
  -2   4   7       36.90       41.97      4.10 o 
  -1   4   7       42.76       47.06      4.52 o 
   0   4   7      360.59      338.73     10.32 o 
   1   4   7       44.11       46.08      2.96 o 
   2   4   7       38.31       43.91      3.47 o 
   3   4   7       53.03       47.98      4.90 o 
   4   4   7      160.84      162.95     12.32 o 
   5   4   7       76.07       71.93      9.25 o 
   6   4   7      225.36      233.90     18.20 o 
   7   4   7       96.60      105.14     13.46 o 
   8   4   7       15.88        9.87      5.41 o 
   9   4   7       14.47       14.72      6.21 o 
  10   4   7       60.67       94.81     16.21 o 
  -9   5   7       25.85       12.77      5.80 o 
  -8   5   7       30.05       39.72     10.53 o 
  -7   5   7       70.97       70.74     13.20 o 
  -6   5   7       63.93       57.66     11.25 o 
  -5   5   7       96.96       85.99     12.96 o 
  -4   5   7       90.77       92.58     12.99 o 
  -3   5   7       48.01       45.06      3.08 o 
  -2   5   7      309.18      294.33      9.70 o 
  -1   5   7      149.41      149.15      7.51 o 
   0   5   7       29.97       24.22      3.15 o 
   1   5   7      145.15      140.85      9.22 o 
   2   5   7      314.58      299.38      6.99 o 
   3   5   7       45.82       50.92      3.40 o 
   4   5   7       95.50       89.43      7.18 o 
   5   5   7       93.49       97.89     10.43 o 
   6   5   7       65.90       65.75      9.56 o 
   7   5   7       69.16       63.81     10.50 o 
   8   5   7       29.68       39.10      8.92 o 
   9   5   7       25.03       33.47      9.42 o 
  -9   6   7       12.20       16.21      9.41 o 
  -8   6   7       14.39       17.00      7.87 o 
  -7   6   7       65.10       94.82     15.59 o 
  -6   6   7       48.63       53.67     11.05 o 
  -5   6   7      136.99      111.02     15.15 o 
  -4   6   7      273.23      258.44     10.67 o 
  -3   6   7      963.42      949.87     21.14 o 
  -2   6   7       47.03       42.60      3.38 o 
  -1   6   7      230.19      237.40     18.52 o 
   0   6   7      192.98      183.48     11.80 o 
   1   6   7      231.85      230.89     10.71 o 
   2   6   7       49.68       42.54      8.67 o 
   3   6   7      959.28      982.46     39.93 o 
   4   6   7      279.01      266.54     21.85 o 
   5   6   7      141.30      123.67     11.50 o 
   6   6   7       47.70       50.82      8.40 o 
   7   6   7       61.85       52.85      9.33 o 
  -9   7   7        9.66       15.33      7.41 o 
  -8   7   7       10.36        8.44      5.69 o 
  -7   7   7        0.58       -2.75      4.73 o 
  -6   7   7       12.60       19.84      8.64 o 
  -5   7   7      253.66      273.90     24.55 o 
  -4   7   7      174.25      164.92     18.35 o 
  -3   7   7       17.98       20.76      3.96 o 
  -2   7   7      101.29      112.45     13.73 o 
  -1   7   7      465.32      477.28     28.14 o 
   0   7   7       25.27       20.24      4.10 o 
   1   7   7      463.03      458.96     21.66 o 
   2   7   7      103.91       89.80     12.75 o 
   3   7   7       17.41       25.24      7.68 o 
   4   7   7      174.73      225.58     20.66 o 
  -8   8   7       26.75       46.63     11.95 o 
  -7   8   7       85.50       93.57     15.88 o 
  -6   8   7       13.34       15.98      8.36 o 
  -5   8   7      134.90      134.02     17.82 o 
  -4   8   7       70.71       78.06     13.20 o 
  -3   8   7       46.79       38.51      5.86 o 
  -2   8   7       16.51       15.78      5.80 o 
  -1   8   7      174.28      163.02     17.38 o 
   0   8   7      107.84      109.81     10.27 o 
   1   8   7      172.87      165.78     17.17 o 
   2   8   7       16.27       22.48      6.65 o 
   3   8   7       45.85       51.68     10.22 o 
   4   8   7       70.50       72.92     12.24 o 
  -7   9   7       11.33        2.00      4.67 o 
  -6   9   7       67.94       84.00     15.12 o 
  -5   9   7       63.29       62.28     12.89 o 
  -4   9   7       48.44       62.11     12.78 o 
  -2   9   7       54.32       34.92      8.99 o 
  -1   9   7      124.98      138.07     17.18 o 
   0   9   7        0.69        0.04      3.44 o 
   1   9   7      127.66      129.77     17.88 o 
   2   9   7       52.29       66.23     11.61 o 
   3   9   7       44.58       55.56     10.75 o 
   4   9   7       48.92       60.93     11.87 o 
  -7  10   7       20.68       27.14      9.74 o 
  -6  10   7      104.79      128.20     18.77 o 
  -5  10   7        2.94       -4.22      4.22 o 
  -4  10   7       24.76       31.82      8.86 o 
  -2  10   7       32.54       38.07     10.13 o 
  -1  10   7       19.87       17.34      7.55 o 
   0  10   7       28.33       33.26      8.45 o 
   1  10   7       18.96       28.26      5.66 o 
   2  10   7       34.15       43.10      9.58 o 
   3  10   7       87.46       86.58     13.76 o 
   4  10   7       24.41       16.91      7.38 o 
  -6  11   7       32.83       47.82     12.57 o 
  -5  11   7       38.13       51.06     12.36 o 
  -4  11   7       25.31       26.26      7.85 o 
  -2  11   7       47.87       67.96     13.25 o 
  -1  11   7       15.08       13.47      6.90 o 
   0  11   7       23.73       23.62      8.59 o 
   1  11   7       15.79       27.69      6.57 o 
   2  11   7       45.88       46.23      9.74 o 
   3  11   7       33.20       33.06      8.95 o 
   4  11   7       25.51       26.71      8.15 o 
  -4  12   7       46.10       25.95      9.74 o 
  -2  12   7       10.97       16.89      7.49 o 
  -1  12   7       30.17       38.98      7.47 o 
   0  12   7        4.27        4.47      4.66 o 
   1  12   7       30.94       25.75      6.20 o 
   2  12   7       10.63       12.04      4.01 o 
   3  12   7       32.19       37.39      7.12 o 
   4  12   7       46.74       43.85     10.46 o 
  -2  13   7       26.63       41.26     12.18 o 
  -1  13   7       55.94       62.54     14.01 o 
   0  13   7        5.20        7.16      3.26 o 
   1  13   7       56.61       67.02     21.26 o 
   2  13   7       27.79       31.17      7.33 o 
   0   0   8       56.30       58.44      8.17 o 
   1   0   8      268.93      262.98      7.82 o 
   2   0   8      109.48       86.98     10.96 o 
   3   0   8      464.85      467.32     23.22 o 
   4   0   8        6.14        8.98      2.34 o 
   5   0   8      172.33      155.14      8.71 o 
   6   0   8       11.46        8.75      4.68 o 
   7   0   8       33.92       29.48      7.77 o 
   8   0   8        0.02       -4.58      4.58 o 
   9   0   8       30.76       45.15     11.26 o 
  10   0   8       14.36       11.99      5.25 o 
 -10   1   8       22.51        7.75      5.33 o 
  -9   1   8       70.25       75.68     14.06 o 
  -8   1   8       16.95       13.62      5.76 o 
  -7   1   8      165.13      142.26     17.11 o 
  -6   1   8       45.32       39.28      8.67 o 
  -5   1   8       90.51       96.59     12.61 o 
  -4   1   8      190.93      184.21      7.30 o 
  -3   1   8      537.37      536.23     25.98 o 
  -1   1   8      172.66      173.83      8.20 o 
   0   1   8      291.15      296.97     12.68 o 
   1   1   8      168.33      171.63      8.24 o 
   2   1   8       10.43       11.01      4.50 o 
   3   1   8      549.25      498.76     22.94 o 
   4   1   8      193.74      208.06     15.92 o 
   5   1   8       91.19       94.41     11.70 o 
   6   1   8       47.38       53.21      9.72 o 
   7   1   8      169.04      170.53     18.01 o 
   8   1   8       17.29       19.47      7.43 o 
   9   1   8       71.69      112.51     16.91 o 
  10   1   8       22.31       32.94     10.88 o 
 -10   2   8       26.87       29.72     10.06 o 
  -9   2   8       55.40       71.64     14.26 o 
  -8   2   8       50.89       50.63     11.04 o 
  -7   2   8       12.09       10.67      5.13 o 
  -6   2   8       65.76       82.43     12.63 o 
  -5   2   8      215.09      188.78     18.25 o 
  -4   2   8      167.70      171.89     16.14 o 
  -2   2   8      323.32      317.90     15.45 o 
  -1   2   8      314.01      339.47     12.23 o 
   0   2   8       19.96       21.44      7.64 o 
   1   2   8      315.28      317.98     12.99 o 
   2   2   8      335.11      310.72     10.07 o 
   3   2   8      555.68      565.39     18.22 o 
   4   2   8      167.77      183.87     14.41 o 
   5   2   8      217.69      190.36     15.90 o 
   6   2   8       66.03       55.55     10.06 o 
   7   2   8       12.95       10.93      5.08 o 
   8   2   8       54.01       51.22     10.41 o 
   9   2   8       55.05       80.77     14.27 o 
  10   2   8       26.71       15.61      6.50 o 
  -9   3   8       61.76       65.85     13.65 o 
  -8   3   8        0.58        8.38      5.85 o 
  -7   3   8       90.58       98.83     14.83 o 
  -6   3   8       73.22       77.15     12.72 o 
  -5   3   8       44.16       41.86      9.29 o 
  -4   3   8      380.60      364.64     24.43 o 
  -2   3   8      114.10       98.79      9.84 o 
  -1   3   8       93.83       91.39      9.30 o 
   0   3   8      398.66      408.46     14.75 o 
   1   3   8       95.12       88.90      8.36 o 
   2   3   8      114.63      109.16      5.75 o 
   3   3   8      114.01      110.04     16.52 o 
   4   3   8      388.56      376.85     19.83 o 
   5   3   8       44.13       43.38      7.96 o 
   6   3   8       69.98       76.45     10.86 o 
   7   3   8       88.69       77.54     12.01 o 
   8   3   8        0.60        1.72      3.80 o 
   9   3   8       62.68       52.51     11.01 o 
  -9   4   8       11.03       14.00      7.53 o 
  -8   4   8      157.70      148.72     20.09 o 
  -7   4   8       71.97       76.33     13.62 o 
  -6   4   8      120.41      121.77     16.18 o 
  -5   4   8       70.34       71.36     12.46 o 
  -4   4   8      310.38      278.65     22.19 o 
  -2   4   8      292.98      284.38     10.63 o 
  -1   4   8      279.92      264.63     17.31 o 
   0   4   8      113.97      122.79      6.18 o 
   1   4   8      280.77      295.79      8.21 o 
   2   4   8      283.98      269.48      8.31 o 
   3   4   8      205.97      198.88      7.70 o 
   4   4   8      315.70      298.00     16.89 o 
   5   4   8       70.20       66.64      8.99 o 
   6   4   8      125.09      147.50     14.63 o 
   7   4   8       71.52       68.06     11.02 o 
   8   4   8      152.84      170.43     18.58 o 
   9   4   8       10.88       18.67      6.37 o 
  -9   5   8        8.01        3.41      5.16 o 
  -8   5   8       16.33       14.18      7.83 o 
  -7   5   8        8.04       14.10      6.43 o 
  -6   5   8       33.39       36.95      9.92 o 
  -5   5   8       30.77       23.50      7.89 o 
  -4   5   8      487.03      489.87     30.29 o 
  -2   5   8      100.23       93.02      7.62 o 
  -1   5   8       36.48       36.28      2.59 o 
   0   5   8     1245.55     1170.04     21.12 o 
   1   5   8       35.40       31.16      3.93 o 
   2   5   8       98.42       90.98      4.61 o 
   3   5   8      137.17      140.77      5.96 o 
   4   5   8      485.99      531.40     17.72 o 
   5   5   8       31.21       25.48      5.51 o 
   6   5   8       32.63       32.90      7.08 o 
   7   5   8        8.34        9.21      4.45 o 
   8   5   8       16.34       21.06      7.22 o 
   9   5   8        7.95        4.73      3.43 o 
  -9   6   8        5.23       -2.86      5.30 o 
  -8   6   8       26.00       29.96      9.98 o 
  -7   6   8        7.08       -2.35      4.57 o 
  -6   6   8       95.96      102.52     15.99 o 
  -5   6   8       87.58       71.46     12.75 o 
  -4   6   8      119.73      153.75     17.77 o 
  -2   6   8      650.73      626.78     30.61 o 
  -1   6   8      685.35      690.77     31.99 o 
   0   6   8      130.91      132.19     16.11 o 
   1   6   8      673.94      703.98     34.20 o 
   2   6   8      656.59      635.58     33.03 o 
   3   6   8      494.95      468.08     40.25 o 
   4   6   8      115.53      126.53     12.08 o 
   5   6   8       92.64       98.86     10.34 o 
   6   6   8       94.92       91.83     11.05 o 
  -8   7   8        9.80       11.23      6.93 o 
  -7   7   8       36.10       36.64     10.12 o 
  -6   7   8       68.78       68.67     13.27 o 
  -5   7   8       52.31       42.86     10.95 o 
  -4   7   8       10.80       15.78      6.56 o 
  -2   7   8      117.96      131.90     15.61 o 
  -1   7   8       17.69        6.28      4.32 o 
   0   7   8        0.20        4.35      3.81 o 
   1   7   8       18.76       17.56      6.44 o 
   2   7   8      117.11      120.72     15.09 o 
   3   7   8      280.00      299.17     23.77 o 
   4   7   8       10.17       18.00      7.78 o 
  -8   8   8        2.79        8.62      7.77 o 
  -7   8   8       27.52       20.61      9.88 o 
  -6   8   8       25.08       26.76      9.34 o 
  -5   8   8      132.63      128.10     17.95 o 
  -4   8   8       44.27       58.60     11.65 o 
  -2   8   8        0.90        1.58      4.38 o 
  -1   8   8      172.36      199.38     19.55 o 
   0   8   8      120.00      122.86     11.02 o 
   1   8   8      172.10      181.73     18.73 o 
   2   8   8        0.87        3.56      4.25 o 
   3   8   8       25.92       18.59      6.17 o 
   4   8   8       44.21       52.77     11.40 o 
  -7   9   8       96.77       96.36     17.19 o 
  -6   9   8        8.26        6.75      6.85 o 
  -5   9   8       30.21       25.02      9.43 o 
  -4   9   8       47.54       42.91     10.72 o 
  -2   9   8       21.02       14.08      5.58 o 
  -1   9   8      318.73      337.78     27.07 o 
   0   9   8       13.08        6.44      5.66 o 
   1   9   8      320.73      297.97     39.14 o 
   2   9   8       20.56       22.48      7.46 o 
   3   9   8        9.82       24.22      8.36 o 
   4   9   8       47.25       52.98     11.38 o 
  -6  10   8        7.16        4.92      6.13 o 
  -5  10   8       46.90       45.98     12.05 o 
  -4  10   8       15.43       15.62      6.55 o 
  -2  10   8       72.99       80.04     14.15 o 
  -1  10   8       33.92       38.64      9.92 o 
   0  10   8        5.97       -0.07      2.50 o 
   1  10   8       32.70       28.64      8.37 o 
   2  10   8       72.65       50.21     10.74 o 
   3  10   8        1.11        0.66      4.24 o 
   4  10   8       16.56       16.82      8.43 o 
  -5  11   8        1.54       -2.07      5.39 o 
  -4  11   8       98.08      106.92     17.40 o 
  -2  11   8        4.83        0.82      5.11 o 
  -1  11   8        0.73       -3.83      3.83 o 
   0  11   8      234.81      271.99     18.17 o 
   1  11   8        0.85       -3.84      3.84 o 
   2  11   8        5.18        4.62      3.95 o 
   3  11   8       16.62       40.68      9.93 o 
   4  11   8       97.06      110.93     16.65 o 
  -4  12   8        8.65       12.96      6.99 o 
  -2  12   8       87.73       89.13     16.17 o 
  -1  12   8       25.15       25.24      9.51 o 
   0  12   8       33.62       27.82      6.49 o 
   1  12   8       25.19       32.89      6.84 o 
   2  12   8       89.10      112.17     15.61 o 
   3  12   8        5.96        4.43      4.40 o 
   4  12   8        8.15       13.11      7.44 o 
  -1  13   8        2.11        5.27      4.61 o 
   0  13   8        1.15        4.43      8.52 o 
   1  13   8        2.19        3.98      3.89 o 
   1   0   9       69.74       83.71      6.91 o 
   2   0   9      262.25      315.41     21.15 o 
   3   0   9      457.49      470.07     24.48 o 
   4   0   9      136.17      129.80     13.92 o 
   5   0   9      337.52      337.59     22.88 o 
   6   0   9       69.20       92.75     13.30 o 
   7   0   9        9.60       16.88      6.20 o 
   8   0   9       34.71       40.12     10.17 o 
   9   0   9       60.26       59.57     12.99 o 
  -9   1   9       19.43       34.65     10.46 o 
  -8   1   9        7.04       11.22      5.90 o 
  -7   1   9       44.02       50.85     10.44 o 
  -6   1   9       63.30       70.78     12.12 o 
  -5   1   9       39.98       32.39      7.68 o 
  -4   1   9      140.91      138.24     14.67 o 
  -3   1   9      163.04      141.37     14.53 o 
  -1   1   9       30.77       29.45      3.17 o 
   0   1   9        0.67       -2.00      2.40 o 
   1   1   9       27.67       23.39      1.96 o 
   2   1   9      197.45      199.26     11.37 o 
   3   1   9      164.81      178.28     11.13 o 
   4   1   9      141.43      140.84     13.60 o 
   5   1   9       40.06       32.41      6.86 o 
   6   1   9       63.71       60.94     10.15 o 
   7   1   9       43.72       31.30      8.14 o 
   8   1   9        7.31       17.88      7.17 o 
   9   1   9       19.64        7.58      5.39 o 
  -9   2   9       55.31       47.28     12.16 o 
  -8   2   9       10.54        6.73      6.01 o 
  -7   2   9       30.47       19.57      7.06 o 
  -6   2   9       56.06       55.24     10.17 o 
  -5   2   9      164.44      168.57     17.74 o 
  -4   2   9      134.21      132.97     14.99 o 
  -2   2   9      115.68      116.99      9.74 o 
  -1   2   9       84.60       86.40      5.69 o 
   0   2   9      261.55      253.95     12.63 o 
   1   2   9       88.35       85.94     13.75 o 
   2   2   9      119.13      120.97      6.75 o 
   3   2   9       69.21       84.01     13.47 o 
   4   2   9      133.90      142.92     13.30 o 
   5   2   9      166.41      136.16     13.89 o 
   6   2   9       57.58       52.38      9.57 o 
   7   2   9       31.88       46.37      9.96 o 
   8   2   9       10.22        7.64      4.78 o 
   9   2   9       53.48       47.87     10.84 o 
  -9   3   9       56.57       48.37     12.34 o 
  -8   3   9       58.14       65.30     13.02 o 
  -7   3   9        6.96        9.21      6.06 o 
  -6   3   9       24.75       32.21      9.18 o 
  -5   3   9       84.22       86.93     13.30 o 
  -4   3   9       89.16       96.28     13.59 o 
  -2   3   9      703.27      699.52     25.88 o 
  -1   3   9       23.25       25.40      5.42 o 
   0   3   9        0.34        1.98      2.29 o 
   1   3   9       23.47       22.58      6.53 o 
   2   3   9      703.87      690.27     28.37 o 
   3   3   9      344.19      359.98     18.66 o 
   4   3   9       88.46       79.13      9.54 o 
   5   3   9       86.26       77.51     10.17 o 
   6   3   9       24.66       27.45      6.89 o 
   7   3   9        5.96        6.80      4.62 o 
   8   3   9       58.33       72.76     12.74 o 
   9   3   9       55.89       68.45     13.00 o 
  -9   4   9       10.96       15.49      8.09 o 
  -8   4   9        1.07        3.84      3.89 o 
  -7   4   9       14.02       11.85      4.84 o 
  -6   4   9      310.30      344.86     27.85 o 
  -5   4   9      266.87      262.71     23.31 o 
  -4   4   9       37.25       52.46     10.80 o 
  -2   4   9       91.89      102.25      6.80 o 
  -1   4   9       94.75       86.15     10.33 o 
   0   4   9       54.06       53.18      3.97 o 
   1   4   9       98.74       90.13      5.06 o 
   2   4   9       91.39       98.53      5.51 o 
   3   4   9       12.41       13.66      2.35 o 
   4   4   9       36.74       32.44      4.79 o 
   5   4   9      269.21      248.18     17.52 o 
   6   4   9      310.65      330.89     22.06 o 
   7   4   9       14.79       16.69      6.02 o 
   8   4   9        1.12       -6.05      6.05 o 
   9   4   9       10.68       19.86      7.80 o 
  -9   5   9       13.54       26.63     10.85 o 
  -8   5   9       43.68       54.89     12.78 o 
  -7   5   9       84.26       63.64     13.08 o 
  -6   5   9       13.94       15.67      6.91 o 
  -5   5   9        1.71        4.80      5.46 o 
  -4   5   9      255.59      243.67     22.20 o 
  -2   5   9      226.34      224.46     17.52 o 
  -1   5   9      134.43      125.24     10.73 o 
   0   5   9       71.99       63.94      3.96 o 
   1   5   9      134.35      130.78      5.96 o 
   2   5   9      217.25      233.25      7.53 o 
   3   5   9      557.72      530.91     12.24 o 
   4   5   9      257.34      223.48     22.04 o 
   5   5   9        1.47        1.84      2.73 o 
   6   5   9       13.22        8.45      3.56 o 
   7   5   9       86.69       89.33     12.66 o 
  -8   6   9       31.77       45.84     12.56 o 
  -7   6   9       33.95       29.18      9.07 o 
  -6   6   9       24.86       30.82      9.41 o 
  -5   6   9       33.57       27.79      9.35 o 
  -4   6   9       15.28       29.40      8.61 o 
  -2   6   9       35.22       44.78      8.87 o 
  -1   6   9        7.60       10.99      5.52 o 
   0   6   9      240.21      260.70     15.01 o 
   1   6   9        8.49       14.81      6.14 o 
   2   6   9       35.33       27.36      7.68 o 
   3   6   9      167.20      176.45     19.19 o 
   4   6   9       14.06       15.45      6.81 o 
  -8   7   9       32.11       42.25     12.38 o 
  -7   7   9        6.32       13.81      8.77 o 
  -6   7   9       87.74       71.54     14.23 o 
  -5   7   9      107.95      107.54     16.46 o 
  -4   7   9        4.34        8.71      5.63 o 
  -2   7   9       51.88       48.97      9.94 o 
  -1   7   9       87.10       63.27     10.84 o 
   0   7   9        5.37        6.57      3.18 o 
   1   7   9       86.68      116.07     15.60 o 
   2   7   9       51.66       62.30     11.91 o 
   3   7   9       18.70       31.29      8.63 o 
   4   7   9        3.66       14.31      7.53 o 
  -7   8   9       53.59       63.25     13.99 o 
  -6   8   9       12.66       25.04      9.05 o 
  -5   8   9        6.33        2.54      5.07 o 
  -4   8   9       43.61       54.79     12.13 o 
  -2   8   9       18.25       13.71      5.48 o 
  -1   8   9       19.32       13.40      6.07 o 
   0   8   9       32.32       32.74      5.72 o 
   1   8   9       19.93       11.89      6.40 o 
   2   8   9       17.28       18.53      6.56 o 
   3   8   9       64.24       60.86     12.18 o 
   4   8   9       44.32       52.86     11.80 o 
  -6   9   9       14.64       10.65      6.46 o 
  -5   9   9       62.18       70.38     13.92 o 
  -4   9   9       12.50       22.59      8.80 o 
  -2   9   9       14.23       21.44      8.32 o 
  -1   9   9       86.04      110.49     16.05 o 
   0   9   9       11.52       12.75      4.10 o 
   1   9   9       87.83      106.61     11.05 o 
   2   9   9       14.23       21.71      7.52 o 
   3   9   9       17.33       28.50      8.98 o 
   4   9   9       11.82       13.52      6.11 o 
  -5  10   9       55.05       45.27     13.03 o 
  -4  10   9       24.35       48.22     12.06 o 
  -2  10   9        1.18       -0.72      4.79 o 
  -1  10   9       22.36       31.48      6.97 o 
   0  10   9       16.79       19.54      5.26 o 
   1  10   9       21.54       23.94      5.51 o 
   2  10   9        1.04        6.57      6.06 o 
   3  10   9       63.34       80.49     14.30 o 
   4  10   9       24.96       26.89      9.31 o 
  -4  11   9        1.69       -2.65      5.77 o 
  -2  11   9       62.16       64.54     13.60 o 
  -1  11   9       14.61        8.66      3.99 o 
   0  11   9       57.33       56.44      9.01 o 
   1  11   9       13.55        6.72      3.53 o 
   2  11   9       60.62       70.65      9.85 o 
   3  11   9       62.28       47.83     11.75 o 
   4  11   9        1.56       -2.05      3.93 o 
  -2  12   9        1.01       -7.37      7.37 o 
  -1  12   9       42.18       53.18      8.84 o 
   0  12   9       21.63       23.39      6.44 o 
   1  12   9       40.59       42.11      8.19 o 
   2  12   9        1.14       -0.76      3.09 o 
   0   0  10      392.43      420.91     24.58 o 
   1   0  10       12.63       10.93      2.62 o 
   2   0  10        2.49        5.97      3.14 o 
   3   0  10        3.00        1.88      3.03 o 
   4   0  10      161.08      134.20     14.85 o 
   5   0  10       81.25       63.20     10.98 o 
   6   0  10       33.78       33.83      8.24 o 
   7   0  10        0.07       -2.62      4.13 o 
   8   0  10        4.48        3.46      3.98 o 
   9   0  10        2.70       18.65      8.13 o 
  -9   1  10       12.43        5.89      6.10 o 
  -8   1  10       71.21       76.11     13.93 o 
  -7   1  10       89.47      103.21     15.42 o 
  -6   1  10        8.50        8.81      5.33 o 
  -5   1  10       31.96       40.14      9.07 o 
  -4   1  10        3.52        1.96      3.95 o 
  -3   1  10       31.22       17.87      6.05 o 
  -1   1  10      106.66      112.65      6.37 o 
   0   1  10       32.62       33.51      5.28 o 
   1   1  10      107.36      102.05      4.12 o 
   2   1  10      409.75      370.20     16.41 o 
   3   1  10       32.27       40.41      5.87 o 
   4   1  10        2.65        7.11      3.15 o 
   5   1  10       31.18       40.68      8.52 o 
   6   1  10        7.84       10.27      5.73 o 
   7   1  10       90.07       88.56     13.36 o 
   8   1  10       72.55       85.45     14.25 o 
   9   1  10       12.42       18.33      7.10 o 
  -9   2  10       27.56       35.80     10.63 o 
  -8   2  10       10.36        4.65      4.09 o 
  -7   2  10       23.93       25.38      8.08 o 
  -6   2  10        3.14       -0.10      3.47 o 
  -5   2  10       39.50       29.22      7.95 o 
  -4   2  10      416.99      371.01     25.53 o 
  -2   2  10       82.71       91.68      8.81 o 
  -1   2  10       24.84       19.83      2.89 o 
   0   2  10      122.52      125.89      9.69 o 
   1   2  10       23.92       25.52      4.44 o 
   2   2  10       84.91       77.64      5.81 o 
   3   2  10      247.32      267.78     13.95 o 
   4   2  10      418.64      448.13     24.14 o 
   5   2  10       39.31       35.76      7.61 o 
   6   2  10        2.46       -5.11      5.11 o 
   7   2  10       25.19       22.12      6.70 o 
   8   2  10       10.28        2.70      4.34 o 
   9   2  10       27.56       34.50     10.20 o 
  -9   3  10       11.92       17.74      8.47 o 
  -8   3  10        1.75       11.03      7.37 o 
  -7   3  10       15.98       13.36      7.21 o 
  -6   3  10       11.76       10.92      6.64 o 
  -5   3  10       90.87      122.85     16.49 o 
  -4   3  10        5.44        5.08      3.48 o 
  -2   3  10      193.52      185.64     13.95 o 
  -1   3  10      203.74      216.75     11.88 o 
   0   3  10       23.30       23.87      4.73 o 
   1   3  10      199.93      220.22     12.20 o 
   2   3  10      193.29      185.01      8.53 o 
   3   3  10       20.51       16.90      2.96 o 
   4   3  10        5.06        0.70      2.64 o 
   5   3  10       89.79       69.18      9.98 o 
   6   3  10       11.38        8.43      4.85 o 
   7   3  10       16.04       18.32      7.03 o 
   8   3  10        1.67       -4.70      5.00 o 
   9   3  10       11.22       14.35      7.41 o 
  -8   4  10        5.81        0.14      4.86 o 
  -7   4  10      116.10      112.88     17.24 o 
  -6   4  10       38.70       53.26     11.96 o 
  -5   4  10       24.96       21.05      7.79 o 
  -4   4  10      190.60      186.21     19.82 o 
  -2   4  10      257.66      231.27     16.86 o 
  -1   4  10      337.42      359.22     16.33 o 
   0   4  10      207.80      179.40     18.02 o 
   1   4  10      342.25      359.16     12.31 o 
   2   4  10      254.30      252.33      9.29 o 
   3   4  10      213.34      239.65      9.50 o 
   4   4  10      191.86      184.32      8.91 o 
   5   4  10       24.72       25.44      6.09 o 
   6   4  10       39.25       42.29      8.92 o 
   7   4  10      112.17      101.53     13.52 o 
   8   4  10        5.89        3.11      4.75 o 
  -8   5  10       10.55       24.41      9.92 o 
  -7   5  10        6.82       12.60      6.88 o 
  -6   5  10       34.36       24.86      9.08 o 
  -5   5  10      116.09      114.43     16.79 o 
  -4   5  10      214.87      220.61     21.95 o 
  -2   5  10      376.01      347.83     22.44 o 
  -1   5  10      269.77      255.20     14.56 o 
   0   5  10       28.50       30.74      7.75 o 
   1   5  10      270.09      252.89     22.48 o 
   2   5  10      371.52      377.54     14.80 o 
   3   5  10       73.37       70.33     11.90 o 
   4   5  10      217.88      197.88     21.12 o 
  -8   6  10       12.26       17.03      8.32 o 
  -7   6  10       82.44       79.36     15.20 o 
  -6   6  10       83.89       60.71     12.85 o 
  -5   6  10       28.08       12.17      5.90 o 
  -4   6  10       39.91       30.14      8.39 o 
  -2   6  10       63.48       70.12     11.10 o 
  -1   6  10       44.68       36.91      6.01 o 
   0   6  10      161.56      163.90     12.37 o 
   1   6  10       45.14       34.30      8.74 o 
   2   6  10       65.52       67.37     12.38 o 
   3   6  10       18.18       11.30      5.14 o 
   4   6  10       38.38       47.34     10.81 o 
  -7   7  10       21.20       24.68      9.24 o 
  -6   7  10       39.36       29.25      9.34 o 
  -5   7  10       13.19       23.07      8.89 o 
  -4   7  10       53.81       74.30     13.87 o 
  -2   7  10       43.01       42.72      8.97 o 
  -1   7  10       25.69       20.47      4.76 o 
   0   7  10        6.14        1.32      3.66 o 
   1   7  10       26.76       19.25      8.11 o 
   2   7  10       43.26       33.15      9.13 o 
   3   7  10       11.31       23.78      9.30 o 
   4   7  10       51.42       47.98     11.38 o 
  -6   8  10       60.43       62.86     14.47 o 
  -5   8  10        0.55       -4.14      6.94 o 
  -4   8  10       63.00       43.58     11.31 o 
  -2   8  10       10.87       18.74      6.88 o 
  -1   8  10       28.15       17.94      5.16 o 
   0   8  10       99.26      114.89     14.34 o 
   1   8  10       28.92       26.79      7.84 o 
   2   8  10       10.81        5.95      4.72 o 
   3   8  10        9.92       15.45      6.77 o 
   4   8  10       62.13       49.39     12.12 o 
  -6   9  10        7.86       15.86      6.44 o 
  -5   9  10       21.54       14.50      7.26 o 
  -4   9  10       10.16       12.00      8.80 o 
  -2   9  10       75.38       78.88     13.91 o 
  -1   9  10       95.07       84.08     10.25 o 
   0   9  10        1.98       -3.02      3.02 o 
   1   9  10       96.04       91.60     10.56 o 
   2   9  10       74.45       75.46     14.07 o 
   3   9  10        9.94        9.20      5.95 o 
   4   9  10       10.24       28.58      9.69 o 
  -5  10  10       12.01       17.59      7.53 o 
  -4  10  10        0.30       10.33      6.54 o 
  -2  10  10        0.56       -5.31      5.31 o 
  -1  10  10       65.67       69.89      9.63 o 
   0  10  10       47.36       35.01      6.80 o 
   1  10  10       65.88       68.05      9.87 o 
   2  10  10        0.65        1.65      4.83 o 
   3  10  10       21.19       15.46      6.90 o 
   4  10  10        0.33       16.35      8.24 o 
  -2  11  10        4.50        6.48      5.49 o 
  -1  11  10       85.90       98.14     11.88 o 
   0  11  10        0.41       -1.18      3.43 o 
   1  11  10       86.67       87.45     11.02 o 
   2  11  10        4.51        1.53      3.25 o 
   3  11  10       34.46       36.84     10.14 o 
   1   0  11       15.10       15.86      2.46 o 
   2   0  11      345.64      359.01     17.21 o 
   3   0  11       37.82       30.66      7.29 o 
   4   0  11       15.30       14.98      5.35 o 
   5   0  11        1.64        0.73      3.41 o 
   6   0  11       22.92       21.74      7.55 o 
   7   0  11       24.71       29.13      8.80 o 
   8   0  11       36.67       42.39     10.75 o 
  -8   1  11        9.67        9.84      6.16 o 
  -7   1  11       15.49       10.09      6.12 o 
  -6   1  11       86.17       64.27     12.25 o 
  -5   1  11        3.75        5.77      4.96 o 
  -4   1  11      105.88      108.82     14.20 o 
  -3   1  11       27.95       30.45      7.79 o 
  -2   1  11        8.54        7.02      3.32 o 
  -1   1  11      103.98      103.55      6.30 o 
   0   1  11      157.61      150.16     11.15 o 
   1   1  11      104.46       88.04     10.42 o 
   2   1  11        8.73        4.46      5.74 o 
   3   1  11       26.86       32.13      4.42 o 
   4   1  11      103.81      118.58     13.71 o 
   5   1  11        4.04        1.18      4.34 o 
   6   1  11       88.79      100.97     13.94 o 
   7   1  11       15.24        4.54      5.11 o 
   8   1  11        9.72       -6.00      6.00 o 
  -8   2  11       25.27       36.07     10.30 o 
  -7   2  11        3.91        7.50      4.99 o 
  -6   2  11        2.59        5.07      5.45 o 
  -5   2  11       68.98       75.20     12.64 o 
  -4   2  11       21.76       17.64      6.37 o 
  -2   2  11       58.64       54.64     10.70 o 
  -1   2  11       82.73       93.92      6.42 o 
   0   2  11        7.79        4.31      2.78 o 
   1   2  11       83.52       86.77      8.51 o 
   2   2  11       58.10       51.48      5.10 o 
   3   2  11        9.15       13.75      2.91 o 
   4   2  11       21.35       22.91      6.21 o 
   5   2  11       70.81       66.46     10.58 o 
   6   2  11        2.36       11.88      5.76 o 
   7   2  11        4.25       -1.13      4.50 o 
   8   2  11       24.59       21.77      7.57 o 
  -8   3  11        4.72        9.64      6.21 o 
  -7   3  11       28.65       43.35     11.06 o 
  -6   3  11       15.49       23.68      8.66 o 
  -5   3  11       16.23       24.27      8.89 o 
  -4   3  11      164.43      186.94     19.65 o 
  -2   3  11       99.82       99.28     10.34 o 
  -1   3  11       59.95       58.23      6.46 o 
   0   3  11      119.70      118.87      9.70 o 
   1   3  11       60.96       75.96      8.03 o 
   2   3  11       99.08      108.72      7.04 o 
   3   3  11      190.31      187.52      9.37 o 
   4   3  11      162.85      151.83     13.59 o 
   5   3  11       16.21       16.11      5.00 o 
   6   3  11       14.89       12.77      5.25 o 
   7   3  11       29.37       45.33      9.75 o 
   8   3  11        4.70       11.57      6.74 o 
  -8   4  11        0.55        1.45      4.36 o 
  -7   4  11       20.43        0.56      4.96 o 
  -6   4  11        9.26        0.66      3.88 o 
  -5   4  11       87.85       86.44     14.78 o 
  -4   4  11      111.61      116.29     16.26 o 
  -2   4  11      253.05      260.37     18.08 o 
  -1   4  11      105.12      120.23      9.90 o 
   0   4  11       73.43       68.62     12.04 o 
   1   4  11      104.38      111.85      7.26 o 
   2   4  11      253.40      248.32      9.82 o 
   3   4  11       15.51       16.08      2.78 o 
   4   4  11      111.74      140.34     18.65 o 
  -7   5  11       44.07       40.10     11.73 o 
  -6   5  11       17.42       13.96      6.14 o 
  -5   5  11       54.28       45.75     11.10 o 
  -4   5  11       69.34       94.96     15.14 o 
  -2   5  11       43.37       56.53      9.54 o 
  -1   5  11       88.13       81.87      9.96 o 
   0   5  11       14.48       17.44      4.95 o 
   1   5  11       89.45       82.57     13.99 o 
   2   5  11       44.67       49.89     10.73 o 
   3   5  11       16.45        9.35      5.13 o 
   4   5  11       70.05       81.64     14.78 o 
  -7   6  11       32.62       37.00     11.94 o 
  -6   6  11       21.65       22.14      8.69 o 
  -5   6  11       25.61       21.81      7.61 o 
  -4   6  11       29.89       27.94      9.29 o 
  -2   6  11      115.67      138.95     15.44 o 
  -1   6  11      252.66      253.78     15.87 o 
   0   6  11       30.42       20.83      5.14 o 
   1   6  11      246.03      280.15     25.23 o 
   2   6  11      117.61      127.40     17.42 o 
   3   6  11        2.67        1.03      3.86 o 
   4   6  11       28.84       47.11     12.08 o 
  -6   7  11      103.52      141.09     20.96 o 
  -5   7  11        0.31        0.60      5.01 o 
  -4   7  11       15.79        9.59      6.64 o 
  -2   7  11       12.96        9.13      4.41 o 
  -1   7  11       16.61       12.12      3.69 o 
   0   7  11      343.50      391.46     26.98 o 
   1   7  11       17.64        3.84      4.34 o 
   2   7  11       12.45       20.05      7.91 o 
   3   7  11        7.81        5.35      6.47 o 
   4   7  11       15.37       25.25      8.78 o 
  -6   8  11       21.96       29.74     11.52 o 
  -5   8  11        2.19        9.63      7.54 o 
  -4   8  11       43.32       42.31     11.32 o 
  -2   8  11       82.90       63.53     11.58 o 
  -1   8  11        8.50        6.54      4.02 o 
   0   8  11      139.61      142.08     21.66 o 
   1   8  11        8.61        6.01      3.30 o 
   2   8  11       84.76       79.31     14.61 o 
   3   8  11        0.01        6.08      5.27 o 
   4   8  11       42.39       53.79     12.83 o 
  -5   9  11       28.22       28.34     10.57 o 
  -4   9  11       27.52       26.90      9.07 o 
  -2   9  11       35.64       26.36      8.33 o 
  -1   9  11        9.30        5.28      3.87 o 
   0   9  11       59.97       87.79     10.84 o 
   1   9  11        8.87        0.50      4.30 o 
   2   9  11       35.94       38.55     10.53 o 
   3   9  11       17.99       10.55      7.86 o 
   4   9  11       26.82       47.34     12.96 o 
  -2  10  11       75.22       92.30     11.43 o 
  -1  10  11       18.47       28.59     10.55 o 
   0  10  11        6.79        3.69      6.26 o 
   1  10  11       18.42        8.37      5.98 o 
   2  10  11       73.35       92.06     11.49 o 
   3  10  11        7.60       12.59      6.53 o 
  -1  11  11       28.08       32.56      7.58 o 
   0  11  11       25.04       22.87      6.12 o 
   1  11  11       28.02       45.54      9.29 o 
   0   0  12       32.42       34.40      8.55 o 
   1   0  12      150.70      165.62     12.35 o 
   2   0  12       18.02       21.64      6.36 o 
   3   0  12       15.53       18.31      4.60 o 
   4   0  12       17.84       26.54      7.40 o 
   5   0  12       12.60       19.70      7.14 o 
   6   0  12      101.13      113.88     16.02 o 
   7   0  12       21.62       15.57      6.36 o 
   8   0  12        7.38        7.96      5.50 o 
  -8   1  12       17.30       12.82      6.98 o 
  -7   1  12       10.26       10.50      5.15 o 
  -6   1  12       68.72       49.98     10.80 o 
  -5   1  12       27.13       26.02      7.89 o 
  -4   1  12      117.44       82.81     12.85 o 
  -3   1  12      122.11      126.11     15.52 o 
  -2   1  12       32.23       29.54      7.57 o 
  -1   1  12       51.44       66.24     11.18 o 
   0   1  12       88.85       93.25      9.28 o 
   1   1  12       51.00       53.99      7.29 o 
   2   1  12       34.02       36.71      6.10 o 
   3   1  12      122.75      144.97     10.76 o 
   4   1  12      115.52      124.35     14.92 o 
   5   1  12       26.77       22.04      6.50 o 
   6   1  12       68.73       47.08     10.09 o 
   7   1  12        9.24        5.57      4.60 o 
   8   1  12       17.96       23.65      8.40 o 
  -7   2  12       18.55        5.66      4.61 o 
  -6   2  12       33.66       43.10     10.78 o 
  -5   2  12        8.83       12.77      5.53 o 
  -4   2  12       10.78       14.86      6.09 o 
  -2   2  12       92.23      111.28     15.12 o 
  -1   2  12       57.72       55.32      5.27 o 
   0   2  12        6.79        6.74      4.09 o 
   1   2  12       60.00       61.28      7.51 o 
   2   2  12       91.61       98.84      7.46 o 
   3   2  12       20.79       16.62      3.36 o 
   4   2  12       11.29        5.19      3.15 o 
   5   2  12        8.11        3.84      3.08 o 
   6   2  12       33.05       33.61      8.97 o 
   7   2  12       19.25       14.95      6.05 o 
  -7   3  12        4.46        5.42      4.58 o 
  -6   3  12       46.27       56.56     12.50 o 
  -5   3  12       10.23       13.54      8.09 o 
  -4   3  12       36.02       52.87     11.22 o 
  -2   3  12       14.10       12.38      3.09 o 
  -1   3  12      111.58      107.75      9.00 o 
   0   3  12       31.80       30.88      5.90 o 
   1   3  12      108.27      120.29     10.69 o 
   2   3  12       13.18       13.33      3.02 o 
   3   3  12       29.38       33.56      4.52 o 
   4   3  12       34.74       31.66      5.03 o 
   5   3  12       10.77        7.05      3.23 o 
  -7   4  12       21.40       17.07      7.98 o 
  -6   4  12       36.28       53.87     12.65 o 
  -5   4  12        4.14       -0.03      4.63 o 
  -4   4  12       12.95        0.03      5.87 o 
  -2   4  12      143.92      145.92     11.12 o 
  -1   4  12       98.35       97.81     12.77 o 
   0   4  12       57.38       51.91      6.86 o 
   1   4  12       99.24       86.61      8.56 o 
   2   4  12      143.75      140.63     10.88 o 
   3   4  12       83.52       70.80     13.44 o 
  -7   5  12       10.18       10.35      6.94 o 
  -6   5  12      133.49      143.11     20.24 o 
  -5   5  12       89.80       77.80     14.70 o 
  -4   5  12       69.51       49.06     11.26 o 
  -2   5  12       91.34       89.94      9.32 o 
  -1   5  12       27.22       30.10     11.86 o 
   0   5  12      147.38      154.98     12.41 o 
   1   5  12       27.66       29.52      9.11 o 
   2   5  12       90.36       97.71     16.03 o 
   3   5  12       19.23       36.55      9.89 o 
   4   5  12       71.39       85.67     15.97 o 
  -6   6  12        9.38       -8.89      8.89 o 
  -5   6  12       47.00       54.97     12.26 o 
  -4   6  12       11.90       16.80      7.16 o 
  -2   6  12       22.55       16.05      4.69 o 
  -1   6  12       36.84       28.47     12.71 o 
   0   6  12        4.76       -0.12      6.90 o 
   1   6  12       38.63       44.08     11.59 o 
   2   6  12       23.95       26.15      9.31 o 
   3   6  12       21.45       15.01      7.08 o 
   4   6  12       12.67       13.95      7.98 o 
  -5   7  12       22.29       33.52     11.04 o 
  -4   7  12       31.59       32.06     10.29 o 
  -2   7  12        1.85        8.58      4.55 o 
  -1   7  12       60.33       57.90      8.52 o 
   0   7  12        0.23        2.09      3.38 o 
   1   7  12       60.38       75.99     14.72 o 
   2   7  12        1.72       -4.77      7.66 o 
   3   7  12       10.17        6.36      4.11 o 
   4   7  12       31.06       32.73     10.27 o 
  -5   8  12       44.33       55.55     13.24 o 
  -4   8  12        5.77        6.14      5.46 o 
  -2   8  12        2.50        1.71      3.56 o 
  -1   8  12       30.54       38.19     14.12 o 
   0   8  12       73.56       91.51     10.71 o 
   1   8  12       30.61       35.38      9.13 o 
   2   8  12        2.62        1.25      3.83 o 
   3   8  12        8.17        9.10      5.63 o 
   4   8  12        5.41       10.73      7.87 o 
  -2   9  12       17.85       15.17     11.27 o 
  -1   9  12        7.02       16.99      5.27 o 
   0   9  12       40.01       42.34      7.99 o 
   1   9  12        6.84       10.94      6.52 o 
   2   9  12       17.94       10.09      6.66 o 
   3   9  12       24.28       25.69      9.79 o 
  -2  10  12       44.45       62.82     11.79 o 
  -1  10  12       13.01       18.46      5.43 o 
   0  10  12        9.07        2.83      4.18 o 
   1  10  12       13.68       12.98      4.99 o 
   2  10  12       44.55       43.20      8.31 o 
   1   0  13      111.99      123.17     11.34 o 
   2   0  13        1.87        3.22      3.63 o 
   3   0  13       48.70       58.45      7.77 o 
   4   0  13        0.46        2.32      4.03 o 
   5   0  13       45.75       33.06      8.35 o 
   6   0  13        0.02       -3.31      4.68 o 
   7   0  13       29.73       25.96      9.10 o 
  -7   1  13        6.77       -3.25      6.26 o 
  -6   1  13        5.73       -1.91      3.51 o 
  -5   1  13       55.42       55.53     11.56 o 
  -4   1  13        6.68        5.64      4.05 o 
  -3   1  13        8.16        4.08      4.34 o 
  -2   1  13       22.49       20.64      7.01 o 
  -1   1  13      140.88      128.57     11.54 o 
   0   1  13       43.91       38.47      6.45 o 
   1   1  13      139.78      138.99     11.80 o 
   2   1  13       21.86       21.17      3.84 o 
   3   1  13        7.81       13.82      4.00 o 
   4   1  13        7.02        6.14      3.17 o 
   5   1  13       56.52       77.29     12.34 o 
   6   1  13        5.83       10.00      6.33 o 
   7   1  13        6.45        7.86      4.98 o 
  -7   2  13        3.84        3.69      5.06 o 
  -6   2  13        2.38        4.51      5.80 o 
  -5   2  13        8.68        6.51      4.40 o 
  -4   2  13       36.48       41.48      9.47 o 
  -3   2  13      123.57      141.87     12.43 o 
  -2   2  13       13.18        7.53      4.70 o 
  -1   2  13       16.34       19.36      5.80 o 
   0   2  13       31.85       33.91      6.29 o 
   1   2  13       17.24       12.03     10.52 o 
   2   2  13       12.66       16.63      3.68 o 
   3   2  13      121.19      119.23     11.67 o 
   4   2  13       36.05       43.86     12.28 o 
   5   2  13        8.74        1.92      4.47 o 
  -6   3  13       34.41       64.06     13.54 o 
  -5   3  13       39.21       51.07     12.28 o 
  -4   3  13       23.67       27.55      8.58 o 
  -2   3  13       15.38       16.89      5.68 o 
  -1   3  13       58.12       61.98     12.72 o 
   0   3  13        0.52        1.69      2.42 o 
   1   3  13       57.99       60.99     12.01 o 
   2   3  13       15.54       21.84      5.16 o 
   3   3  13       34.74       39.82      6.52 o 
  -6   4  13       20.11       21.04      8.74 o 
  -5   4  13       11.88        5.71      5.55 o 
  -4   4  13      240.36      230.79     24.49 o 
  -2   4  13       12.98       14.03      6.35 o 
  -1   4  13       21.37       29.22      9.11 o 
   0   4  13      115.71      119.26     10.62 o 
   1   4  13       21.35       12.92      5.03 o 
   2   4  13       13.35       11.26      6.92 o 
   3   4  13       21.79       17.85      8.02 o 
  -6   5  13       24.49       34.59     11.69 o 
  -5   5  13       67.68       55.58     12.96 o 
  -4   5  13        1.33       -0.73      4.34 o 
  -2   5  13       72.72       68.39     13.75 o 
  -1   5  13      125.31      131.00     11.66 o 
   0   5  13        3.81        3.03      7.29 o 
   1   5  13      126.59      113.64     16.95 o 
   2   5  13       72.77       84.20     15.07 o 
   3   5  13      179.01      218.18     24.26 o 
   4   5  13        1.67       19.91     10.02 o 
  -5   6  13       16.07       13.01      6.39 o 
  -4   6  13        1.35        3.24      5.46 o 
  -2   6  13        2.13        3.05      3.13 o 
  -1   6  13       45.40       47.08      7.42 o 
   0   6  13        7.19        5.61      3.18 o 
   1   6  13       45.80       51.31     12.05 o 
   2   6  13        1.99        5.42      5.68 o 
   3   6  13       10.31       23.84      9.30 o 
   4   6  13        1.32        6.22      5.87 o 
  -4   7  13        4.21       12.47      7.22 o 
  -2   7  13        4.22        3.09      4.80 o 
  -1   7  13       60.84       69.82      9.34 o 
   0   7  13       19.50        9.88      4.03 o 
   1   7  13       62.04       55.05      8.47 o 
   2   7  13        4.06        4.60      6.64 o 
   3   7  13       12.20        9.54      6.28 o 
   4   7  13        4.11       23.00     10.83 o 
  -2   8  13        2.95        3.02      2.99 o 
  -1   8  13       53.09       62.27     22.01 o 
   0   8  13        5.92       -3.67      3.67 o 
   1   8  13       52.47       61.31      9.35 o 
   2   8  13        2.97        8.21      7.97 o 
   3   8  13       43.20       41.29     11.50 o 
  -1   9  13       28.45       34.66      7.99 o 
   0   9  13        0.00       -6.47      6.47 o 
   1   9  13       29.13       25.56     11.18 o 
   0   0  14       12.39       20.52      8.02 o 
   1   0  14       23.96       34.85      6.78 o 
   2   0  14       49.66       53.46     13.33 o 
   3   0  14       16.93       13.03      3.94 o 
   4   0  14       23.14       26.10      5.70 o 
   5   0  14       98.10       88.69     14.27 o 
   6   0  14        0.00       -4.34      4.34 o 
  -6   1  14        4.53        0.35      3.34 o 
  -5   1  14        1.57        3.31      3.13 o 
  -4   1  14       24.33       26.39      5.80 o 
  -3   1  14       95.74      114.59     11.21 o 
  -2   1  14        9.25       13.97      6.46 o 
  -1   1  14        2.13       12.77      5.86 o 
   0   1  14        0.31        7.57      4.29 o 
   1   1  14        1.78        2.99      3.98 o 
   2   1  14        9.78       15.39      3.69 o 
   3   1  14       96.07      101.45     10.65 o 
   4   1  14       24.32       25.53      5.55 o 
   5   1  14        1.56        1.43      2.51 o 
  -6   2  14        7.29       18.25      8.49 o 
  -5   2  14       22.08       14.53      6.65 o 
  -4   2  14        7.62        6.60      5.52 o 
  -3   2  14       27.02       17.16      5.56 o 
  -2   2  14       13.24       19.23      7.48 o 
  -1   2  14       12.05        2.58      5.56 o 
   0   2  14        1.46        4.94      5.22 o 
   1   2  14       12.60       21.41      5.18 o 
   2   2  14       13.77       15.29      4.82 o 
   3   2  14       25.95       31.97     10.72 o 
  -5   3  14        6.32       10.36      7.87 o 
  -4   3  14       27.59       24.97      9.53 o 
  -3   3  14       43.65       27.66      8.55 o 
  -2   3  14       41.43       70.35     13.74 o 
  -1   3  14       17.77       26.38      8.23 o 
   0   3  14       20.80       25.69      5.80 o 
   1   3  14       17.05       13.25      4.60 o 
   2   3  14       41.99       53.53     12.14 o 
   3   3  14       44.08       63.49     14.37 o 
  -5   4  14       35.05       27.17     10.52 o 
  -4   4  14        8.87        2.24      4.86 o 
  -3   4  14       19.94        4.96      5.22 o 
  -2   4  14       53.84       69.67     14.08 o 
  -1   4  14       34.49       35.35     10.08 o 
   0   4  14        7.49       -1.98      5.77 o 
   1   4  14       34.52       25.25      8.49 o 
   2   4  14       54.00       72.91     14.59 o 
   3   4  14       19.84       15.91      7.24 o 
  -4   5  14       23.57       36.73     11.05 o 
  -3   5  14       25.07        8.68      6.97 o 
  -2   5  14        5.02        4.17      6.22 o 
  -1   5  14        7.46       -4.68      6.31 o 
   0   5  14       27.71       56.17     13.38 o 
   1   5  14        7.02       10.07      5.65 o 
   2   5  14        4.65       10.79      7.95 o 
   3   5  14       25.58       28.27     10.67 o 
  -4   6  14        3.59        0.74      4.38 o 
  -3   6  14        2.69       -6.47      6.47 o 
  -2   6  14       16.70       20.62      8.10 o 
  -1   6  14        2.92       -3.15      7.69 o 
   0   6  14       18.72       35.02     10.81 o 
   1   6  14        2.65       -0.41      3.48 o 
   2   6  14       16.82       25.30     10.62 o 
   3   6  14        2.77        1.93      5.86 o 
   4   6  14        3.61       10.91      8.05 o 
  -3   7  14       16.75       12.45      7.71 o 
  -2   7  14       12.04       22.53      9.60 o 
  -1   7  14       19.54       27.47     11.32 o 
   0   7  14       35.84       34.50      6.76 o 
   1   7  14       19.79       21.45      8.40 o 
   2   7  14       12.42       23.60      9.34 o 
   3   7  14       15.70       19.78      9.28 o 
   0   8  14       17.43       12.55      4.95 o 
   1   0  15       11.33       12.41      5.00 o 
   2   0  15       37.42       40.98     10.25 o 
   3   0  15        0.56        0.19      2.98 o 
   4   0  15        9.04       10.83      4.39 o 
   5   0  15        9.73       10.40      4.74 o 
  -5   1  15        9.70        8.13      4.20 o 
  -4   1  15        1.28        2.99      4.32 o 
  -3   1  15       13.58       11.39      4.13 o 
  -2   1  15       13.70       12.32      6.34 o 
  -1   1  15        9.25        6.38      3.83 o 
   0   1  15       58.95       59.04      8.56 o 
   1   1  15        9.43        9.53     10.27 o 
   2   1  15       13.31       10.43      4.98 o 
   3   1  15       13.54        9.44      5.44 o 
   4   1  15        1.19       -1.20      4.37 o 
  -4   2  15       16.87       19.48      5.68 o 
  -3   2  15        5.72        4.46      2.81 o 
  -2   2  15       19.19       23.37      9.15 o 
  -1   2  15       21.40       29.66      9.59 o 
   0   2  15       20.31       11.99     12.05 o 
   1   2  15       20.32       16.15      5.18 o 
   2   2  15       19.11       18.94      5.51 o 
  -4   3  15        0.14       -8.06     11.55 o 
  -3   3  15       32.53       51.28     16.77 o 
  -2   3  15        7.40       10.38      6.87 o 
  -1   3  15        8.89       10.77      8.27 o 
   0   3  15        0.19       -5.31      7.32 o 
   1   3  15        8.55        9.25      7.09 o 
   2   3  15        7.55       -3.52      6.62 o 
   3   3  15       32.49       63.48     14.49 o 
  -3   4  15       11.83       32.67     11.07 o 
  -2   4  15       17.08       26.32      9.09 o 
  -1   4  15       53.44       46.92     12.06 o 
   0   4  15       24.97       18.44      7.40 o 
   1   4  15       54.97       56.43     12.97 o 
   2   4  15       17.27       33.04     10.72 o 
   3   4  15       11.92        5.06      6.59 o 
  -3   5  15       90.77      128.34     19.91 o 
  -2   5  15        6.15        2.38      6.93 o 
  -1   5  15        1.27        3.11      6.81 o 
   0   5  15       43.78       30.86     10.01 o 
   1   5  15        1.07       10.07      7.36 o 
   2   5  15        6.43       25.04      9.85 o 
   3   5  15       90.59      132.52     20.37 o 
  -1   6  15       11.53       30.33     11.28 o 
   0   6  15       16.42       15.10      7.90 o 
   1   6  15       11.60       12.11      6.79 o 
   0   0  16        1.92        4.91      6.73 o 
   1   0  16        3.84       11.13      5.18 o 
   2   0  16       33.43       20.66      7.85 o 
   3   0  16        6.94       -4.17      5.56 o 
  -3   1  16        0.51        1.87      2.94 o 
  -2   1  16        5.21        7.60      7.35 o 
  -1   1  16       19.99       22.50      6.62 o 
   0   1  16        1.22        0.65      6.87 o 
   1   1  16       20.49       20.51      5.33 o 
   2   1  16        4.88        3.16      4.03 o 
  -2   2  16        7.39       -3.29      7.22 o 
  -1   2  16        0.61        0.52      4.62 o 
   0   2  16        8.26       14.19      5.21 o 
   1   2  16        0.54        5.00      8.39 o 
   2   2  16        7.46       -4.93      7.09 o 
  -2   3  16       12.09        4.99      5.60 o 
  -1   3  16       36.63       41.74     11.80 o 
   0   3  16       48.96       45.23     12.34 o 
   1   3  16       36.84       40.37     11.41 o 
   2   3  16       12.51        4.73      6.16 o 
   0   4  16        0.00       -2.67      4.32 o 
                                                 
